# Supplementary material for: 1β,10α:4β,5α-Diep­oxy-7αH-germacran-6β-ol monohydrate
Source: Acta Crystallogr Sect E Struct Rep Online. 2010 Nov 20;66(Pt 12):o3263. doi: 10.1107/S1600536810047732 (PMC3011483; doi:10.1107/S1600536810047732)
Supplement: Supplementary file 1 [file e-66-o3263-sup1.cif]

##############################################################################
###                                                                        ###
###        Electronic paper (Acta Crystallographica Section E)             ###
###                                                                        ###
##############################################################################
#                                                                            #
# This CIF contains the data in a paper accepted for publication in Acta     #
# Crystallographica Section E. It conforms to the requirements of Notes      #
# for Authors for Section E, and has been peer reviewed under the auspices   #
# of the IUCr Commission on Journals.                                        #
#                                                                            #
# Full details of the Crystallographic Information File format               #
# are given in the paper "The Crystallographic Information File (CIF):       #
# a New Standard Archive File for Crystallography" by S. R. Hall, F. H.      #
# Allen and I. D. Brown [Acta Cryst. (1991), A47, 655-685].                  #
#                                                                            #
# The current version of the core CIF dictionary is obtainable from          #
# ftp://ftp.iucr.org/pub/cif_core.dic. The current version number is 2.4.    #
#                                                                            #
# Software is freely available for graphical display of the structure(s) in  #
# this CIF.  For information consult the CIF home page http://www.iucr.org/  #
# cif/home.html                                                              #
#                                                                            #
# This file may be used for bona fide research purposes within the           #
# scientific community so long as proper attribution is given to the journal # 
# article from which it was obtained.                                        #
#                                                                            #
##############################################################################
                                             
data_I
_audit_creation_method     SHELXL-97
_chemical_name_systematic
;
1\b,10\a:4\b,5\a-Diepoxy-7\a<i>H</i>-germacran-6\b-ol monohydrate
;
_chemical_name_common     ?
_chemical_formula_moiety     'C15 H26 O3, H2 O'
_chemical_formula_sum     'C15 H28 O4'
_chemical_formula_iupac     'C15 H26 O3, H2 O'
_chemical_formula_weight     272.37
_chemical_melting_point     ?
_symmetry_cell_setting     orthorhombic
_symmetry_space_group_name_H-M     'P 21 21 21'
_symmetry_space_group_name_Hall     'P 2ac 2ab'
loop_
    _symmetry_equiv_pos_as_xyz
    'x, y, z'
    '-x+1/2, -y, z+1/2'
    '-x, y+1/2, -z+1/2'
    'x+1/2, -y+1/2, -z'
_cell_length_a     8.087(2)
_cell_length_b     11.380(3)
_cell_length_c     16.943(5)
_cell_angle_alpha     90.00
_cell_angle_beta     90.00
_cell_angle_gamma     90.00
_cell_volume     1559.2(8)
_cell_formula_units_Z     4
_cell_measurement_reflns_used     1361
_cell_measurement_theta_min     4.808
_cell_measurement_theta_max     39.919
_cell_measurement_temperature     293(2)
_exptl_crystal_description     prismatic
_exptl_crystal_colour     colorless
_exptl_crystal_size_max     0.311
_exptl_crystal_size_mid     0.125
_exptl_crystal_size_min     0.069
_exptl_crystal_density_diffrn     1.160
_exptl_crystal_density_meas     ?
_exptl_crystal_density_method     'not measured'
_exptl_crystal_F_000     600
_exptl_absorpt_coefficient_mu     0.082
_exptl_absorpt_correction_type     multi-scan
_exptl_absorpt_process_details     '(SADABS; Sheldrick, 2000)'
_exptl_absorpt_correction_T_min     0.75655
_exptl_absorpt_correction_T_max     1.00000
_exptl_special_details
;
;
_diffrn_ambient_temperature     293(2)
_diffrn_radiation_type     MoK\a
_diffrn_radiation_wavelength     0.71073
_diffrn_radiation_source     'fine-focus sealed tube'
_diffrn_radiation_monochromator     graphite
_diffrn_measurement_device_type     'Bruker SMART CCD area-detector'
_diffrn_measurement_method     '\f and \w'
_diffrn_detector_area_resol_mean     ?
_diffrn_reflns_number     8291
_diffrn_reflns_av_R_equivalents     0.0801
_diffrn_reflns_av_sigmaI/netI     0.0628
_diffrn_reflns_theta_min     2.16
_diffrn_reflns_theta_max     26.00
_diffrn_reflns_theta_full     26.00
_diffrn_measured_fraction_theta_max     0.999
_diffrn_measured_fraction_theta_full     0.999
_diffrn_reflns_limit_h_min     -9
_diffrn_reflns_limit_h_max     9
_diffrn_reflns_limit_k_min     -14
_diffrn_reflns_limit_k_max     11
_diffrn_reflns_limit_l_min     -20
_diffrn_reflns_limit_l_max     20
_diffrn_standards_number     ?
_diffrn_standards_interval_count     ?
_diffrn_standards_interval_time     ?
_diffrn_standards_decay_%     ?
_refine_special_details
;
Refinement of <i>F</i>^2^ against ALL reflections. The weighted <i>R</i>-factor
<i>wR</i> and goodness of fit <i>S</i> are based on <i>F</i>^2^, conventional
<i>R</i>-factors <i>R</i> are based on <i>F</i>, with <i>F</i> set to zero for
negative <i>F</i>^2^. The threshold expression of <i>F</i>^2^ >
\s(<i>F</i>^2^) is used only for calculating <i>R</i>-factors(gt) <i>etc</i>.
and is not relevant to the choice of reflections for refinement.
<i>R</i>-factors based on <i>F</i>^2^ are statistically about twice as large
as those based on <i>F</i>, and <i>R</i>- factors based on ALL data will be
even larger.
;
_reflns_number_total     1759
_reflns_number_gt     1281
_reflns_threshold_expression     I>2sigma(I)
_refine_ls_structure_factor_coef     Fsqd
_refine_ls_matrix_type     full
_refine_ls_R_factor_all     0.0892
_refine_ls_R_factor_gt     0.0615
_refine_ls_wR_factor_gt     0.1345
_refine_ls_wR_factor_ref     0.1475
_refine_ls_goodness_of_fit_ref     1.061
_refine_ls_restrained_S_all     1.061
_refine_ls_number_reflns     1759
_refine_ls_number_parameters     186
_refine_ls_number_restraints     0
_refine_ls_hydrogen_treatment     mixed
_refine_ls_weighting_scheme     calc
_refine_ls_weighting_details
         'calc w=1/[\s^2^(Fo^2^)+(0.0727P)^2^+0.0000P] where P=(Fo^2^+2Fc^2^)/3'
_atom_sites_solution_hydrogens     geom
_atom_sites_solution_primary     direct
_atom_sites_solution_secondary     difmap
_refine_ls_shift/su_max     0.005
_refine_ls_shift/su_mean     0.001
_refine_diff_density_max     0.162
_refine_diff_density_min     -0.153
_refine_ls_extinction_method     'SHELXL97 (Sheldrick, 2008)'
_refine_ls_extinction_coef     0.010(3)
_refine_ls_extinction_expression
                                  'Fc^*^=kFc[1+0.001xFc^2^\l^3^/sin(2\q)]^-1/4^'
_refine_ls_abs_structure_details     ?
_refine_ls_abs_structure_Flack     ?
loop_
    _atom_type_symbol
    _atom_type_description
    _atom_type_scat_dispersion_real
    _atom_type_scat_dispersion_imag
    _atom_type_scat_source
    'C' 'C' 0.0033 0.0016
                         'International Tables Vol C Tables 4.2.6.8 and 6.1.1.4'
    'H' 'H' 0.0000 0.0000
                         'International Tables Vol C Tables 4.2.6.8 and 6.1.1.4'
    'O' 'O' 0.0106 0.0060
                         'International Tables Vol C Tables 4.2.6.8 and 6.1.1.4'
_computing_data_collection     'SMART (Bruker, 2007)'
_computing_cell_refinement     'SAINT (Bruker, 2007)'
_computing_data_reduction     'SAINT (Bruker, 2007)'
_computing_structure_solution     'SHELXS97 (Sheldrick, 2008)'
_computing_structure_refinement     'SHELXL97 (Sheldrick, 2008)'
_computing_molecular_graphics     'SHELXTL (Sheldrick, 2008)'
_computing_publication_material     'SHELXTL (Sheldrick, 2008)'
loop_
    _atom_site_type_symbol
    _atom_site_label
    _atom_site_fract_x
    _atom_site_fract_y
    _atom_site_fract_z
    _atom_site_U_iso_or_equiv
    _atom_site_adp_type
    _atom_site_calc_flag
    _atom_site_refinement_flags
    _atom_site_occupancy
    _atom_site_disorder_assembly
    _atom_site_disorder_group
    O O1 0.3976(4) 1.2287(2) 0.77838(15) 0.0499(8) Uani d . 1 . .
    O O2 0.3551(4) 1.2022(2) 0.59240(17) 0.0540(9) Uani d . 1 . .
    H H3 0.4081 1.2005 0.5512 0.081 Uiso calc R 1 . .
    O O3 0.1549(4) 0.7702(2) 0.79520(15) 0.0519(8) Uani d . 1 . .
    O O4 -0.0212(5) 0.7428(3) 0.9509(2) 0.0686(11) Uani d . 1 . .
    C C1 0.2708(6) 0.8691(3) 0.7992(2) 0.0402(10) Uani d . 1 . .
    H H1 0.3781 0.8546 0.7742 0.048 Uiso calc R 1 . .
    C C2 0.2798(6) 0.9355(3) 0.8767(2) 0.0505(12) Uani d . 1 . .
    H H2A 0.3750 0.9079 0.9063 0.061 Uiso calc R 1 . .
    H H2B 0.1818 0.9180 0.9075 0.061 Uiso calc R 1 . .
    C C3 0.2933(6) 1.0692(3) 0.8662(2) 0.0527(12) Uani d . 1 . .
    H H3A 0.1844 1.1006 0.8545 0.063 Uiso calc R 1 . .
    H H3B 0.3303 1.1038 0.9154 0.063 Uiso calc R 1 . .
    C C4 0.4113(6) 1.1048(3) 0.8008(2) 0.0420(10) Uani d . 1 . .
    C C5 0.3410(5) 1.1380(3) 0.7247(2) 0.0396(10) Uani d . 1 . .
    H H5 0.2204 1.1304 0.7220 0.048 Uiso calc R 1 . .
    C C6 0.4256(5) 1.1207(3) 0.64782(19) 0.0402(10) Uani d . 1 . .
    H H6 0.5433 1.1386 0.6542 0.048 Uiso calc R 1 . .
    C C7 0.4075(5) 0.9917(3) 0.6206(2) 0.0432(11) Uani d . 1 . .
    H H7 0.4511 0.9430 0.6635 0.052 Uiso calc R 1 . .
    C C8 0.2216(5) 0.9560(4) 0.6100(2) 0.0482(11) Uani d . 1 . .
    H H8A 0.1534 1.0230 0.6240 0.058 Uiso calc R 1 . .
    H H8B 0.2026 0.9393 0.5546 0.058 Uiso calc R 1 . .
    C C9 0.1633(7) 0.8502(4) 0.6583(2) 0.0534(12) Uani d . 1 . .
    H H9A 0.0630 0.8198 0.6344 0.064 Uiso calc R 1 . .
    H H9B 0.2467 0.7892 0.6547 0.064 Uiso calc R 1 . .
    C C10 0.1297(5) 0.8741(3) 0.7439(2) 0.0427(10) Uani d . 1 . .
    C C11 0.5160(6) 0.9655(4) 0.5473(2) 0.0539(12) Uani d . 1 . .
    H H11 0.4710 1.0109 0.5031 0.065 Uiso calc R 1 . .
    C C12 0.6958(6) 1.0003(6) 0.5569(3) 0.090(2) Uani d . 1 . .
    H H12A 0.7404 0.9632 0.6031 0.134 Uiso calc R 1 . .
    H H12B 0.7036 1.0841 0.5625 0.134 Uiso calc R 1 . .
    H H12C 0.7572 0.9758 0.5114 0.134 Uiso calc R 1 . .
    C C13 0.5033(9) 0.8344(4) 0.5254(3) 0.088(2) Uani d . 1 . .
    H H13A 0.3915 0.8162 0.5108 0.133 Uiso calc R 1 . .
    H H13B 0.5348 0.7874 0.5700 0.133 Uiso calc R 1 . .
    H H13C 0.5756 0.8179 0.4819 0.133 Uiso calc R 1 . .
    C C14 -0.0276(6) 0.9371(4) 0.7621(3) 0.0664(14) Uani d . 1 . .
    H H14A -0.0342 1.0073 0.7309 0.100 Uiso calc R 1 . .
    H H14B -0.0299 0.9575 0.8171 0.100 Uiso calc R 1 . .
    H H14C -0.1198 0.8870 0.7502 0.100 Uiso calc R 1 . .
    C C15 0.5860(6) 1.0613(4) 0.8082(2) 0.0536(12) Uani d . 1 . .
    H H15A 0.6288 1.0823 0.8592 0.080 Uiso calc R 1 . .
    H H15B 0.6530 1.0965 0.7679 0.080 Uiso calc R 1 . .
    H H15C 0.5878 0.9774 0.8024 0.080 Uiso calc R 1 . .
    H H4 -0.133(8) 0.744(5) 0.935(3) 0.09(2) Uiso d . 1 . .
    H H4C 0.024(6) 0.740(4) 0.900(3) 0.069(15) Uiso d . 1 . .
loop_
    _atom_site_aniso_label
    _atom_site_aniso_U_11
    _atom_site_aniso_U_22
    _atom_site_aniso_U_33
    _atom_site_aniso_U_12
    _atom_site_aniso_U_13
    _atom_site_aniso_U_23
    O1 0.065(2) 0.0368(15) 0.0480(15) -0.0061(14) 0.0068(15) -0.0068(13)
    O2 0.061(2) 0.0475(18) 0.0531(17) 0.0085(16) 0.0069(16) 0.0150(14)
    O3 0.065(2) 0.0356(15) 0.0556(16) -0.0072(14) 0.0096(16) 0.0006(14)
    O4 0.059(3) 0.089(3) 0.058(2) -0.023(2) 0.0027(19) -0.021(2)
    C1 0.049(3) 0.033(2) 0.039(2) -0.0066(19) 0.010(2) -0.0017(18)
    C2 0.068(3) 0.046(3) 0.038(2) -0.009(2) 0.013(2) -0.0009(19)
    C3 0.068(3) 0.049(3) 0.042(2) -0.009(2) 0.017(2) -0.011(2)
    C4 0.055(3) 0.034(2) 0.037(2) -0.003(2) 0.006(2) -0.0017(17)
    C5 0.039(2) 0.038(2) 0.042(2) -0.0011(18) 0.0045(19) -0.0060(18)
    C6 0.040(3) 0.043(2) 0.038(2) 0.006(2) 0.0017(19) 0.0019(18)
    C7 0.058(3) 0.042(2) 0.0298(17) 0.015(2) -0.0041(19) 0.0029(17)
    C8 0.066(3) 0.042(2) 0.037(2) 0.007(2) -0.014(2) -0.0026(18)
    C9 0.067(3) 0.041(3) 0.052(3) -0.002(2) -0.006(2) -0.002(2)
    C10 0.045(3) 0.035(2) 0.048(2) -0.0069(19) 0.004(2) -0.0018(18)
    C11 0.071(3) 0.058(3) 0.033(2) 0.020(3) -0.003(2) 0.000(2)
    C12 0.058(4) 0.138(5) 0.073(3) 0.026(4) 0.018(3) -0.015(4)
    C13 0.147(6) 0.067(3) 0.051(3) 0.042(4) 0.007(4) -0.013(2)
    C14 0.046(3) 0.056(3) 0.097(3) -0.003(2) 0.007(3) 0.002(3)
    C15 0.055(3) 0.060(3) 0.046(2) -0.011(2) -0.006(2) -0.002(2)
_geom_special_details
;
All e.s.d.'s (except the e.s.d. in the dihedral angle between two l.s. planes)
are estimated using the full covariance matrix. The cell e.s.d.'s are taken
into account individually in the estimation of e.s.d.'s in distances, angles
and torsion angles; correlations between e.s.d.'s in cell parameters are only
used when they are defined by crystal symmetry. An approximate (isotropic)
treatment of cell e.s.d.'s is used for estimating e.s.d.'s involving l.s.
planes.
;
loop_
    _geom_bond_atom_site_label_1
    _geom_bond_atom_site_label_2
    _geom_bond_site_symmetry_2
    _geom_bond_distance
    _geom_bond_publ_flag
    O1 C5 . 1.450(4) ?
    O1 C4 . 1.464(4) ?
    O2 C6 . 1.438(4) ?
    O2 H3 . 0.8200 ?
    O3 C1 . 1.467(5) ?
    O3 C10 . 1.481(4) ?
    O4 H4 . 0.94(6) ?
    O4 H4C . 0.93(4) ?
    C1 C10 . 1.477(6) ?
    C1 C2 . 1.517(5) ?
    C1 H1 . 0.9800 ?
    C2 C3 . 1.536(5) ?
    C2 H2A . 0.9700 ?
    C2 H2B . 0.9700 ?
    C3 C4 . 1.518(5) ?
    C3 H3A . 0.9700 ?
    C3 H3B . 0.9700 ?
    C4 C5 . 1.459(5) ?
    C4 C15 . 1.502(6) ?
    C5 C6 . 1.484(5) ?
    C5 H5 . 0.9800 ?
    C6 C7 . 1.545(5) ?
    C6 H6 . 0.9800 ?
    C7 C11 . 1.550(6) ?
    C7 C8 . 1.568(6) ?
    C7 H7 . 0.9800 ?
    C8 C9 . 1.529(5) ?
    C8 H8A . 0.9700 ?
    C8 H8B . 0.9700 ?
    C9 C10 . 1.501(5) ?
    C9 H9A . 0.9700 ?
    C9 H9B . 0.9700 ?
    C10 C14 . 1.492(6) ?
    C11 C12 . 1.516(7) ?
    C11 C13 . 1.541(6) ?
    C11 H11 . 0.9800 ?
    C12 H12A . 0.9600 ?
    C12 H12B . 0.9600 ?
    C12 H12C . 0.9600 ?
    C13 H13A . 0.9600 ?
    C13 H13B . 0.9600 ?
    C13 H13C . 0.9600 ?
    C14 H14A . 0.9600 ?
    C14 H14B . 0.9600 ?
    C14 H14C . 0.9600 ?
    C15 H15A . 0.9600 ?
    C15 H15B . 0.9600 ?
    C15 H15C . 0.9600 ?
loop_
    _geom_angle_atom_site_label_1
    _geom_angle_atom_site_label_2
    _geom_angle_atom_site_label_3
    _geom_angle_site_symmetry_1
    _geom_angle_site_symmetry_3
    _geom_angle
    _geom_angle_publ_flag
    C5 O1 C4 . . 60.1(2) ?
    C6 O2 H3 . . 109.5 ?
    C1 O3 C10 . . 60.1(2) ?
    C1 O3 H4C . . 114.1(12) ?
    C10 O3 H4C . . 124.0(13) ?
    H4 O4 H4C . . 96(4) ?
    O3 C1 C10 . . 60.4(2) ?
    O3 C1 C2 . . 116.9(3) ?
    C10 C1 C2 . . 124.6(4) ?
    O3 C1 H1 . . 114.6 ?
    C10 C1 H1 . . 114.6 ?
    C2 C1 H1 . . 114.6 ?
    C1 C2 C3 . . 113.3(3) ?
    C1 C2 H2A . . 108.9 ?
    C3 C2 H2A . . 108.9 ?
    C1 C2 H2B . . 108.9 ?
    C3 C2 H2B . . 108.9 ?
    H2A C2 H2B . . 107.7 ?
    C4 C3 C2 . . 113.2(3) ?
    C4 C3 H3A . . 108.9 ?
    C2 C3 H3A . . 108.9 ?
    C4 C3 H3B . . 108.9 ?
    C2 C3 H3B . . 108.9 ?
    H3A C3 H3B . . 107.7 ?
    C5 C4 O1 . . 59.5(2) ?
    C5 C4 C15 . . 121.8(3) ?
    O1 C4 C15 . . 114.2(4) ?
    C5 C4 C3 . . 118.0(4) ?
    O1 C4 C3 . . 113.5(3) ?
    C15 C4 C3 . . 116.2(4) ?
    O1 C5 C4 . . 60.5(2) ?
    O1 C5 C6 . . 120.0(3) ?
    C4 C5 C6 . . 124.1(4) ?
    O1 C5 H5 . . 114.0 ?
    C4 C5 H5 . . 114.0 ?
    C6 C5 H5 . . 114.0 ?
    O2 C6 C5 . . 107.7(3) ?
    O2 C6 C7 . . 112.4(3) ?
    C5 C6 C7 . . 110.2(3) ?
    O2 C6 H6 . . 108.8 ?
    C5 C6 H6 . . 108.8 ?
    C7 C6 H6 . . 108.8 ?
    C6 C7 C11 . . 111.6(3) ?
    C6 C7 C8 . . 111.8(3) ?
    C11 C7 C8 . . 113.7(3) ?
    C6 C7 H7 . . 106.4 ?
    C11 C7 H7 . . 106.4 ?
    C8 C7 H7 . . 106.4 ?
    C9 C8 C7 . . 116.0(3) ?
    C9 C8 H8A . . 108.3 ?
    C7 C8 H8A . . 108.3 ?
    C9 C8 H8B . . 108.3 ?
    C7 C8 H8B . . 108.3 ?
    H8A C8 H8B . . 107.4 ?
    C10 C9 C8 . . 115.4(3) ?
    C10 C9 H9A . . 108.4 ?
    C8 C9 H9A . . 108.4 ?
    C10 C9 H9B . . 108.4 ?
    C8 C9 H9B . . 108.4 ?
    H9A C9 H9B . . 107.5 ?
    C1 C10 O3 . . 59.4(2) ?
    C1 C10 C14 . . 123.1(3) ?
    O3 C10 C14 . . 112.3(3) ?
    C1 C10 C9 . . 117.8(4) ?
    O3 C10 C9 . . 113.4(3) ?
    C14 C10 C9 . . 116.2(4) ?
    C12 C11 C13 . . 110.1(5) ?
    C12 C11 C7 . . 114.0(4) ?
    C13 C11 C7 . . 110.0(4) ?
    C12 C11 H11 . . 107.5 ?
    C13 C11 H11 . . 107.5 ?
    C7 C11 H11 . . 107.5 ?
    C11 C12 H12A . . 109.5 ?
    C11 C12 H12B . . 109.5 ?
    H12A C12 H12B . . 109.5 ?
    C11 C12 H12C . . 109.5 ?
    H12A C12 H12C . . 109.5 ?
    H12B C12 H12C . . 109.5 ?
    C11 C13 H13A . . 109.5 ?
    C11 C13 H13B . . 109.5 ?
    H13A C13 H13B . . 109.5 ?
    C11 C13 H13C . . 109.5 ?
    H13A C13 H13C . . 109.5 ?
    H13B C13 H13C . . 109.5 ?
    C10 C14 H14A . . 109.5 ?
    C10 C14 H14B . . 109.5 ?
    H14A C14 H14B . . 109.5 ?
    C10 C14 H14C . . 109.5 ?
    H14A C14 H14C . . 109.5 ?
    H14B C14 H14C . . 109.5 ?
    C4 C15 H15A . . 109.5 ?
    C4 C15 H15B . . 109.5 ?
    H15A C15 H15B . . 109.5 ?
    C4 C15 H15C . . 109.5 ?
    H15A C15 H15C . . 109.5 ?
    H15B C15 H15C . . 109.5 ?
loop_
    _geom_torsion_atom_site_label_1
    _geom_torsion_atom_site_label_2
    _geom_torsion_atom_site_label_3
    _geom_torsion_atom_site_label_4
    _geom_torsion_site_symmetry_1
    _geom_torsion_site_symmetry_2
    _geom_torsion_site_symmetry_3
    _geom_torsion_site_symmetry_4
    _geom_torsion
    _geom_torsion_publ_flag
    H4C O3 C1 C10 . . . . -116.7(14) ?
    C10 O3 C1 C2 . . . . 116.3(4) ?
    H4C O3 C1 C2 . . . . -0.4(14) ?
    O3 C1 C2 C3 . . . . -139.3(4) ?
    C10 C1 C2 C3 . . . . -68.2(5) ?
    C1 C2 C3 C4 . . . . -42.3(6) ?
    C5 O1 C4 C15 . . . . 113.9(4) ?
    C5 O1 C4 C3 . . . . -109.7(4) ?
    C2 C3 C4 C5 . . . . 100.5(5) ?
    C2 C3 C4 O1 . . . . 167.1(4) ?
    C2 C3 C4 C15 . . . . -57.4(5) ?
    C4 O1 C5 C6 . . . . -114.7(4) ?
    C15 C4 C5 O1 . . . . -101.2(4) ?
    C3 C4 C5 O1 . . . . 102.2(4) ?
    O1 C4 C5 C6 . . . . 108.0(4) ?
    C15 C4 C5 C6 . . . . 6.8(6) ?
    C3 C4 C5 C6 . . . . -149.8(4) ?
    O1 C5 C6 O2 . . . . -84.7(4) ?
    C4 C5 C6 O2 . . . . -157.4(3) ?
    O1 C5 C6 C7 . . . . 152.4(3) ?
    C4 C5 C6 C7 . . . . 79.7(5) ?
    O2 C6 C7 C11 . . . . 68.5(4) ?
    C5 C6 C7 C11 . . . . -171.4(3) ?
    O2 C6 C7 C8 . . . . -60.0(4) ?
    C5 C6 C7 C8 . . . . 60.0(4) ?
    C6 C7 C8 C9 . . . . -123.0(3) ?
    C11 C7 C8 C9 . . . . 109.5(4) ?
    C7 C8 C9 C10 . . . . 77.7(5) ?
    C2 C1 C10 O3 . . . . -104.0(4) ?
    O3 C1 C10 C14 . . . . 98.1(4) ?
    C2 C1 C10 C14 . . . . -5.8(6) ?
    O3 C1 C10 C9 . . . . -102.2(4) ?
    C2 C1 C10 C9 . . . . 153.9(4) ?
    H4C O3 C10 C1 . . . . 100.5(15) ?
    C1 O3 C10 C14 . . . . -116.3(4) ?
    H4C O3 C10 C14 . . . . -15.8(15) ?
    C1 O3 C10 C9 . . . . 109.5(4) ?
    H4C O3 C10 C9 . . . . -150.0(15) ?
    C8 C9 C10 C1 . . . . -85.0(5) ?
    C8 C9 C10 O3 . . . . -151.5(4) ?
    C8 C9 C10 C14 . . . . 76.1(5) ?
    C6 C7 C11 C12 . . . . 52.2(5) ?
    C8 C7 C11 C12 . . . . 179.8(4) ?
    C6 C7 C11 C13 . . . . 176.3(4) ?
    C8 C7 C11 C13 . . . . -56.2(5) ?
loop_
    _geom_hbond_atom_site_label_D
    _geom_hbond_atom_site_label_H
    _geom_hbond_atom_site_label_A
    _geom_hbond_site_symmetry_A
    _geom_hbond_distance_DH
    _geom_hbond_distance_HA
    _geom_hbond_distance_DA
    _geom_hbond_angle_DHA
    O2 H3 O4 2_574 0.82 2.03 2.819(4) 159.9
    O4 H4 O2 3_546 0.94(6) 1.92(6) 2.836(5) 164(5)
    O4 H4C O3 . 0.93(4) 2.10(5) 3.013(4) 166(4)
data_global
_journal_date_recd_electronic     2010-09-28
_journal_date_accepted     2010-11-17
_journal_name_full     'Acta Crystallographica, Section E'
_journal_year     2010
_journal_volume     66
_journal_issue     12
_journal_page_first     o3263
_journal_page_last     o3263
_journal_paper_category     QO
_journal_coeditor_code     JJ2065
_publ_contact_author_name     'Quan Yang'
_publ_contact_author_address
                  'Guangdong Pharmaceutical University, Guangzhou 510006, China'
_publ_contact_author_email     yangquan7208@vip.163.com
_publ_contact_author_fax     +86-20-39352327
_publ_contact_author_phone     +86-20-39352327
_publ_section_title
;
1\b,10\a:4\b,5\a-Diepoxy-7\a<i>H</i>-germacran-6\b-ol monohydrate
;
loop_
    _publ_author_name
    _publ_author_address
    'He, Meng-Hui'
;
School of Life Science
Foshan University
Foshan 528231
People's Republic of China
;
    'Yang, Quan'
;
School of Chinese Medicine
Guangdong Pharmaceutical University
Guangzhou 510006
People's Republic of China
;
    'Sun, Jie'
;
Shanghai Institute of Organic Chemistry
Chinese Academy of Sciences
Shanghai 20032
People's Republic of China
;
