# Supplementary material for: 1β,10α:4β,5α-Diep­oxy-7αH-germacran-6β-ol monohydrate
Source: Acta Crystallogr Sect E Struct Rep Online. 2010 Nov 20;66(Pt 12):o3263. doi: 10.1107/S1600536810047732 (PMC3011483; doi:10.1107/S1600536810047732)
Supplement: Supplementary file 2 [file e-66-o3263-Isup2.hkl]

# 
# h,k,l, Fc-squared, Fo-squared, sigma(Fo-squared) and status flag 
# 
data_I
_shelx_title ' cd28367 in P2(1)2(1)2(1)' 
_shelx_refln_list_code          4 
_shelx_F_calc_maximum      113.32 
_exptl_crystal_F_000       600.00 
_reflns_d_resolution_high  0.8107 
 
loop_ 
 _symmetry_equiv_pos_as_xyz 
 'x, y, z' 
 '-x+1/2, -y, z+1/2' 
 '-x, y+1/2, -z+1/2' 
 'x+1/2, -y+1/2, -z' 
 
_cell_length_a     8.0871 
_cell_length_b    11.3799 
_cell_length_c    16.9426 
_cell_angle_alpha  90.000 
_cell_angle_beta   90.000 
_cell_angle_gamma  90.000 
 
_shelx_F_squared_multiplier     1.000 
 
loop_ 
 _refln_index_h 
 _refln_index_k 
 _refln_index_l 
 _refln_F_squared_calc 
 _refln_F_squared_meas 
 _refln_F_squared_sigma 
 _refln_observed_status 
   2   0   0       37.11       37.18      5.87 o 
   4   0   0      276.42      268.05     18.61 o 
   6   0   0       24.70       18.39      6.65 o 
   8   0   0        6.41        4.56     14.67 o 
   1   1   0    12841.85    14693.91    171.95 o 
   2   1   0    10818.37    12358.23    448.81 o 
   3   1   0       55.25       64.09      7.15 o 
   4   1   0      313.41      318.52     15.16 o 
   5   1   0       78.85       95.70     11.53 o 
   6   1   0      471.84      511.11     21.73 o 
   7   1   0      104.88      116.81     14.59 o 
   8   1   0        9.73        7.08      9.11 o 
   9   1   0        3.32       19.24     14.35 o 
   0   2   0      541.92      484.20     11.55 o 
   1   2   0     7294.76     7824.03     82.99 o 
   2   2   0      761.41      685.13     27.27 o 
   3   2   0     3015.41     2879.73    269.92 o 
   4   2   0     1055.96     1001.54     84.70 o 
   5   2   0      339.91      332.56     18.57 o 
   6   2   0      236.97      239.11     16.31 o 
   7   2   0        4.52        4.35      4.88 o 
   8   2   0       34.20       43.20     15.00 o 
   9   2   0       30.76       30.96     23.64 o 
   1   3   0     6755.28     7446.82    138.20 o 
   2   3   0      599.60      595.46     18.19 o 
   3   3   0      637.86      570.66     36.97 o 
   4   3   0        8.07       15.46      3.81 o 
   5   3   0      275.09      257.38     21.06 o 
   6   3   0       69.04       77.64      9.06 o 
   7   3   0       26.47       28.79      7.93 o 
   8   3   0        0.59       -1.01      8.37 o 
   9   3   0       10.65       24.04     16.14 o 
   0   4   0      237.07      248.58     15.02 o 
   1   4   0       33.98       41.82      4.25 o 
   2   4   0      582.80      644.70     14.27 o 
   3   4   0      937.05      825.80     26.71 o 
   4   4   0       47.46       47.99      6.19 o 
   5   4   0       53.41       46.78      6.86 o 
   6   4   0       29.88       36.41     11.94 o 
   7   4   0      126.14       92.22     13.28 o 
   8   4   0        3.24        0.08      8.80 o 
   9   4   0       12.69       -6.52     14.67 o 
   1   5   0       27.50       40.72      3.39 o 
   2   5   0      170.67      183.03      8.23 o 
   3   5   0      364.52      382.48     13.76 o 
   4   5   0      256.45      255.46     20.44 o 
   5   5   0      120.40      124.94      9.09 o 
   6   5   0        0.00        4.76      5.70 o 
   7   5   0        0.59       13.00      6.00 o 
   8   5   0       46.21       23.79     10.91 o 
   9   5   0        8.12        8.80     14.02 o 
   0   6   0      789.22      759.79     23.74 o 
   1   6   0       26.10       48.67      4.58 o 
   2   6   0       10.10       16.75      3.75 o 
   3   6   0      202.36      192.17     12.80 o 
   4   6   0        2.23        6.56      4.08 o 
   5   6   0       11.66       16.10      5.31 o 
   6   6   0       22.28       18.47      7.02 o 
   7   6   0       22.44       24.10      6.98 o 
   8   6   0        1.60       10.81      8.68 o 
   9   6   0        6.41       13.37     21.19 o 
   1   7   0      103.35      126.35      7.49 o 
   2   7   0      354.39      329.26     12.36 o 
   3   7   0       96.36       91.21      8.68 o 
   4   7   0      116.19      139.28     10.83 o 
   5   7   0        9.18       13.15      6.23 o 
   6   7   0       94.45       71.53     11.02 o 
   7   7   0        0.03        2.51     12.06 o 
   8   7   0       22.17       12.80      9.53 o 
   0   8   0      319.64      300.45     16.12 o 
   1   8   0      581.94      584.99     27.61 o 
   2   8   0       19.20       21.89      6.20 o 
   3   8   0        5.39        7.32      4.34 o 
   4   8   0      208.69      181.65     11.47 o 
   5   8   0       92.17       86.42     11.92 o 
   6   8   0        8.56        0.82      9.63 o 
   7   8   0        0.15        7.47      8.43 o 
   8   8   0        0.20       -4.47     10.48 o 
   1   9   0      143.01      161.08     12.76 o 
   2   9   0       87.84       99.56     12.84 o 
   3   9   0      843.68      818.28     69.00 o 
   4   9   0        1.02        4.67      4.82 o 
   5   9   0        0.71        7.75      5.63 o 
   6   9   0        0.81       -5.43      8.64 o 
   7   9   0       40.03       27.81     12.59 o 
   0  10   0      193.84      191.82     31.64 o 
   1  10   0       91.89       98.66     17.09 o 
   2  10   0       22.02       28.20      7.79 o 
   3  10   0      135.68      139.69     16.55 o 
   4  10   0       92.52       80.54     11.66 o 
   5  10   0       66.04       45.87     16.47 o 
   6  10   0       47.36       38.47     14.76 o 
   7  10   0        5.91       22.90     13.98 o 
   1  11   0      292.97      281.96     24.48 o 
   2  11   0       65.59       58.09     14.98 o 
   3  11   0       16.46       15.33      8.37 o 
   4  11   0       83.51       81.49     27.72 o 
   5  11   0       35.51       25.86     25.27 o 
   6  11   0        0.12        5.22     10.95 o 
   0  12   0       95.32      105.34     26.74 o 
   1  12   0       71.62       84.30     16.20 o 
   2  12   0       19.69       20.73     10.72 o 
   3  12   0       43.98       38.09     11.06 o 
   4  12   0        6.29       13.13     11.74 o 
   5  12   0        0.05       18.77     11.20 o 
   1  13   0        6.03       19.06     11.09 o 
   2  13   0       28.84       39.22     14.18 o 
   3  13   0        0.04       -8.48     12.39 o 
   0  14   0       40.50       48.26     15.65 o 
   1   0   1     3355.68     2875.80    216.83 o 
   2   0   1       25.37       29.76      3.48 o 
   3   0   1      447.43      426.27     12.55 o 
   4   0   1      320.82      320.74     12.77 o 
   5   0   1      607.04      607.74     19.84 o 
   6   0   1      553.24      541.81     20.12 o 
   7   0   1      365.80      363.74     32.15 o 
   8   0   1        1.95       13.21      9.42 o 
   9   0   1        8.69       25.43     15.00 o 
   0   1   1      560.52      563.70     11.96 o 
   1   1   1     2065.10     1908.58     55.15 o 
   2   1   1      311.64      305.35     13.75 o 
   3   1   1     1774.20     1785.74     88.10 o 
   4   1   1      172.54      197.65      7.48 o 
   5   1   1       50.43       61.66      6.04 o 
   6   1   1      104.88      128.52      8.67 o 
   7   1   1       22.60       33.04      6.57 o 
   8   1   1        6.05       23.51     10.21 o 
   9   1   1       11.34       17.59      9.11 o 
   0   2   1       32.65       40.59      2.96 o 
   1   2   1      286.83      283.57      4.44 o 
   2   2   1      741.40      667.05     16.48 o 
   3   2   1      295.24      299.25      7.34 o 
   4   2   1     1600.91     1556.89     50.94 o 
   5   2   1       23.43       31.23      4.24 o 
   6   2   1       72.59       71.62      7.40 o 
   7   2   1        8.03       18.71      4.75 o 
   8   2   1       62.44       71.52     15.05 o 
   9   2   1        1.43       -5.51      7.49 o 
   0   3   1     3787.12     4193.37     80.69 o 
   1   3   1      287.69      266.18      6.47 o 
   2   3   1      353.11      341.04      6.99 o 
   3   3   1       43.44       58.37      4.13 o 
   4   3   1       10.24       14.36      2.50 o 
   5   3   1       12.08       16.74      2.88 o 
   6   3   1      115.42      115.19      8.11 o 
   7   3   1      138.53      121.50     10.33 o 
   8   3   1       21.73       35.44      6.78 o 
   9   3   1        3.03        8.31      8.81 o 
   0   4   1      129.88      129.35      5.84 o 
   1   4   1      356.39      381.25      8.90 o 
   2   4   1       95.35      112.07      4.63 o 
   3   4   1       14.84       20.32      2.68 o 
   4   4   1      125.49      135.35      6.01 o 
   5   4   1      194.21      190.09      7.43 o 
   6   4   1       98.22       86.38      7.32 o 
   7   4   1       18.03       16.85      4.39 o 
   8   4   1       16.81       12.76      5.75 o 
   9   4   1       12.81       14.19      9.34 o 
   0   5   1       18.07       16.99      4.39 o 
   1   5   1      752.31      820.41     23.79 o 
   2   5   1      192.71      206.34      5.87 o 
   3   5   1      301.91      294.57      7.88 o 
   4   5   1       38.24       45.53      4.52 o 
   5   5   1       17.38       22.83      4.11 o 
   6   5   1      154.31      117.69      8.70 o 
   7   5   1        0.13        0.86      3.66 o 
   8   5   1        2.26        0.22      5.82 o 
   9   5   1       14.97       19.18     12.16 o 
   0   6   1       35.88       41.47      5.07 o 
   1   6   1        7.67       12.48      2.17 o 
   2   6   1       82.90       84.72      5.51 o 
   3   6   1       56.82       68.94      5.03 o 
   4   6   1      104.64      113.12      6.53 o 
   5   6   1      182.05      163.18      8.55 o 
   6   6   1       11.56       12.18      4.11 o 
   7   6   1       41.80       36.75      7.90 o 
   8   6   1       23.96       15.46      6.59 o 
   9   6   1        9.54        9.64     12.44 o 
   0   7   1      712.49      812.41     25.37 o 
   1   7   1      129.30      136.23      5.20 o 
   2   7   1      166.10      173.41      7.36 o 
   3   7   1      151.55      155.84      7.21 o 
   4   7   1      122.23      128.90      6.95 o 
   5   7   1       64.30       61.07      6.79 o 
   6   7   1        5.55       11.76      5.65 o 
   7   7   1       74.32       58.26      8.66 o 
   8   7   1        2.42       -1.98      6.69 o 
   0   8   1      459.34      409.57     13.63 o 
   1   8   1       75.94       95.74      7.89 o 
   2   8   1       17.57       33.68      5.69 o 
   3   8   1       66.17       68.54      5.89 o 
   4   8   1        7.24       12.28      3.55 o 
   5   8   1       35.40       34.52      5.25 o 
   6   8   1       50.24       44.87      8.13 o 
   7   8   1       24.31       22.25      8.78 o 
   8   8   1       16.43       13.48      7.89 o 
   0   9   1       19.90       10.73      7.95 o 
   1   9   1      120.71      127.45      8.97 o 
   2   9   1      101.22      103.74      9.27 o 
   3   9   1      192.60      155.71      9.22 o 
   4   9   1      142.89      131.31      8.01 o 
   5   9   1        4.82        7.07      5.56 o 
   6   9   1       10.69        6.70      6.96 o 
   7   9   1       29.71       29.76     14.40 o 
   0  10   1        5.54        9.04      7.28 o 
   1  10   1       58.89       66.81      9.77 o 
   2  10   1      174.40      171.73     12.21 o 
   3  10   1        3.19        1.05      4.27 o 
   4  10   1        2.36        9.53      5.01 o 
   5  10   1        2.32        6.59      5.34 o 
   6  10   1        5.03        9.23      8.12 o 
   0  11   1        8.59       18.84      8.29 o 
   1  11   1       13.31        9.43      6.00 o 
   2  11   1       13.37       22.96      6.99 o 
   3  11   1       23.88       30.28      6.08 o 
   4  11   1        9.60       15.88      7.64 o 
   5  11   1        1.88       -2.90      7.17 o 
   6  11   1        7.11       12.67      8.92 o 
   0  12   1       25.33       20.35      9.75 o 
   1  12   1        1.80        0.23      5.95 o 
   2  12   1       12.66        9.40      6.52 o 
   3  12   1        0.30       -5.77      7.01 o 
   4  12   1        3.63       19.62      9.69 o 
   5  12   1        3.38        5.93      8.83 o 
   0  13   1       16.52        5.44      9.95 o 
   1  13   1       14.45        9.46      6.33 o 
   2  13   1        0.62        6.34      6.88 o 
   3  13   1        2.67        0.29      7.09 o 
   0  14   1        0.94        4.21      9.42 o 
   0   0   2     7423.52     6832.39     60.23 o 
   1   0   2        6.85        8.05      1.86 o 
   2   0   2      669.39      633.87     19.84 o 
   3   0   2     2791.64     2706.13    105.65 o 
   4   0   2     2626.67     2754.19     55.18 o 
   5   0   2       17.71       28.77      5.72 o 
   6   0   2      153.41      153.93     15.50 o 
   7   0   2        0.07       11.32      8.84 o 
   8   0   2        3.44       17.28     11.41 o 
   9   0   2        1.07       27.39     16.30 o 
   0   1   2     1305.16     1217.49     14.60 o 
   1   1   2     2380.36     2153.99     34.44 o 
   2   1   2     3499.33     3223.48     84.58 o 
   3   1   2     1007.89      918.10     37.63 o 
   4   1   2       22.13       22.66      3.58 o 
   5   1   2       61.24       70.00      6.10 o 
   6   1   2      111.77      130.13     10.14 o 
   7   1   2        4.04        8.73      5.10 o 
   8   1   2       14.23       15.85      6.46 o 
   9   1   2        3.71        0.87      6.96 o 
   0   2   2      128.79      153.06      5.75 o 
   1   2   2     8595.40     9289.39    177.08 o 
   2   2   2     3889.21     3708.60     43.93 o 
   3   2   2      506.36      518.66     13.35 o 
   4   2   2      349.09      337.34     12.15 o 
   5   2   2       74.13       82.41      6.10 o 
   6   2   2       10.09        9.75      3.46 o 
   7   2   2      124.38      132.88     13.52 o 
   8   2   2        1.36        6.07      5.08 o 
   9   2   2       11.24        9.39      8.09 o 
   0   3   2       62.58       64.10      6.54 o 
   1   3   2     1642.27     1779.82     64.59 o 
   2   3   2      686.23      659.92     15.87 o 
   3   3   2      329.45      380.38     11.86 o 
   4   3   2      182.08      169.68      5.94 o 
   5   3   2       78.94       84.97      5.89 o 
   6   3   2      143.90      147.51     12.52 o 
   7   3   2       21.08       28.82      6.79 o 
   8   3   2        6.53       11.01      7.29 o 
   9   3   2        3.96       14.25      9.51 o 
   0   4   2     3405.13     3605.78     40.03 o 
   1   4   2       42.09       49.14      3.26 o 
   2   4   2      105.29      110.66      3.79 o 
   3   4   2      112.56      104.54      4.72 o 
   4   4   2      128.18      119.29      6.11 o 
   5   4   2       89.91      103.21      9.16 o 
   6   4   2       35.92       40.57      5.70 o 
   7   4   2       40.21       43.04      7.27 o 
   8   4   2       16.98       19.53      7.41 o 
   9   4   2        2.15        7.11      7.89 o 
   0   5   2     2836.09     3023.89    114.51 o 
   1   5   2     1941.35     2178.21     32.19 o 
   2   5   2      137.17      151.44      4.75 o 
   3   5   2       24.65       38.12      3.39 o 
   4   5   2        4.33        4.21      2.33 o 
   5   5   2        0.45        5.11      3.08 o 
   6   5   2        2.19       11.90      3.64 o 
   7   5   2       29.10       31.32      8.38 o 
   8   5   2       20.66       12.36      6.95 o 
   9   5   2        7.06        9.18      7.55 o 
   0   6   2      935.71      936.02     18.98 o 
   1   6   2      851.59      899.21     17.18 o 
   2   6   2       87.67       95.74      5.16 o 
   3   6   2      223.94      200.97      5.99 o 
   4   6   2       44.98       50.30      4.82 o 
   5   6   2       94.85       92.76      7.54 o 
   6   6   2       16.19       15.11      4.37 o 
   7   6   2        7.20       -0.79      4.71 o 
   8   6   2        0.31       -2.35      5.72 o 
   0   7   2     1067.85     1127.56     46.55 o 
   1   7   2      249.80      261.93      8.36 o 
   2   7   2      724.92      654.15     14.42 o 
   3   7   2       91.28       87.88      6.14 o 
   4   7   2       81.81       88.99      8.86 o 
   5   7   2       16.06       16.00      4.85 o 
   6   7   2       18.93       22.90      5.99 o 
   7   7   2       18.73       13.61      6.08 o 
   8   7   2       27.44       11.59      8.92 o 
   0   8   2      458.18      449.54     14.74 o 
   1   8   2       26.12       41.51      5.15 o 
   2   8   2      219.34      213.66     10.02 o 
   3   8   2       29.61       38.17      5.52 o 
   4   8   2      175.41      153.72      8.24 o 
   5   8   2       60.45       52.02      7.03 o 
   6   8   2       13.16       16.91      6.19 o 
   7   8   2       15.26        9.27      6.31 o 
   8   8   2       10.55       11.12      6.93 o 
   0   9   2       10.91       15.21      5.21 o 
   1   9   2      299.33      260.66     10.64 o 
   2   9   2      191.74      194.53     10.93 o 
   3   9   2      146.76      131.49      9.04 o 
   4   9   2       12.88       23.11      5.99 o 
   5   9   2        3.57        7.47      5.27 o 
   6   9   2       44.09       37.99      8.18 o 
   7   9   2       33.05       18.48      7.96 o 
   0  10   2       44.83       53.84     13.55 o 
   1  10   2      106.34      114.22     10.58 o 
   2  10   2       51.65       47.62      6.79 o 
   3  10   2       94.34       94.43      9.95 o 
   4  10   2       29.04       39.68      6.80 o 
   5  10   2       32.28       29.25      7.21 o 
   6  10   2       25.62       27.46     13.43 o 
   0  11   2        0.52       -7.71      6.26 o 
   1  11   2      170.38      160.37     15.32 o 
   2  11   2        5.56        8.98      4.96 o 
   3  11   2       11.73       11.21      6.74 o 
   4  11   2       36.23       20.80      6.44 o 
   5  11   2       29.68       30.49      7.16 o 
   6  11   2        4.53       -4.73      8.12 o 
   0  12   2       50.52       58.87     13.85 o 
   1  12   2       69.63       73.28     11.43 o 
   2  12   2        4.49       10.09      6.02 o 
   3  12   2       25.10       28.29      9.95 o 
   4  12   2        1.94       10.00      9.50 o 
   5  12   2        1.89        4.11      7.55 o 
   0  13   2       34.99       31.95     18.26 o 
   1  13   2       34.25       31.68      7.97 o 
   2  13   2        7.29        7.89      7.86 o 
   3  13   2        8.62        7.71      7.67 o 
   1   0   3     1633.98     1568.98     81.55 o 
   2   0   3      273.30      262.39     23.20 o 
   3   0   3      294.10      268.04     16.14 o 
   4   0   3      361.15      375.18     16.38 o 
   5   0   3       88.31       94.20      9.31 o 
   6   0   3       19.67       38.06      9.64 o 
   7   0   3       37.89       39.68     17.77 o 
   8   0   3       47.24       42.35     13.99 o 
   9   0   3        0.19        0.98     15.32 o 
   0   1   3       56.77       53.53      2.52 o 
   1   1   3     1746.75     1583.50     17.86 o 
   2   1   3       83.15       85.72      4.13 o 
   3   1   3      307.15      279.34     23.57 o 
   4   1   3       46.23       53.44      4.49 o 
   5   1   3      247.87      242.33     12.65 o 
   6   1   3      181.64      185.53     14.17 o 
   7   1   3       44.25       45.64      9.17 o 
   8   1   3       18.27       27.12      8.99 o 
   9   1   3       35.90       37.41      9.07 o 
   0   2   3       10.39        9.01      1.82 o 
   1   2   3     2382.77     2289.30     34.97 o 
   2   2   3       59.63       55.68      4.54 o 
   3   2   3      978.75      941.65     27.60 o 
   4   2   3      346.59      341.65     12.55 o 
   5   2   3       82.44       85.38      7.12 o 
   6   2   3       33.76       42.94      5.70 o 
   7   2   3       27.19       38.93      8.66 o 
   8   2   3       37.79       44.31     10.53 o 
   9   2   3       12.28       16.15      9.52 o 
   0   3   3        5.71        9.43      1.89 o 
   1   3   3      658.13      628.25     12.74 o 
   2   3   3      471.80      446.01      8.12 o 
   3   3   3       27.00       31.68      3.28 o 
   4   3   3      519.07      504.61     10.85 o 
   5   3   3       31.44       35.41      4.61 o 
   6   3   3        5.58       15.98      3.72 o 
   7   3   3       84.71       89.11     11.90 o 
   8   3   3       28.32       32.49      8.84 o 
   9   3   3       21.57       24.59      9.77 o 
   0   4   3      930.50      888.94     22.73 o 
   1   4   3       25.46       24.15      2.71 o 
   2   4   3      853.15      791.62     19.47 o 
   3   4   3      427.06      398.97     12.81 o 
   4   4   3      121.87      112.45      5.78 o 
   5   4   3       34.33       39.90      5.49 o 
   6   4   3        6.90        9.22      3.92 o 
   7   4   3       12.57       18.90      5.54 o 
   8   4   3        7.29       13.97      7.23 o 
   9   4   3       13.16       15.49      7.09 o 
   0   5   3      678.15      722.07     18.84 o 
   1   5   3      110.50      122.54      5.01 o 
   2   5   3      212.27      204.16      5.52 o 
   3   5   3      162.84      173.04      5.67 o 
   4   5   3       42.53       59.56      5.83 o 
   5   5   3       99.08      100.98      7.15 o 
   6   5   3      135.54      127.18     13.47 o 
   7   5   3       70.12       58.81     10.29 o 
   8   5   3       16.13       19.54      6.88 o 
   9   5   3        5.94        9.04      6.68 o 
   0   6   3       70.76       88.81      6.80 o 
   1   6   3      355.82      340.94      8.17 o 
   2   6   3        6.98        9.69      2.12 o 
   3   6   3      102.91      111.39      4.95 o 
   4   6   3       67.59       82.82      6.33 o 
   5   6   3      139.32      131.21     10.24 o 
   6   6   3      171.84      149.16     11.28 o 
   7   6   3        3.82        9.01      5.37 o 
   8   6   3       26.55       15.97      6.93 o 
   0   7   3        4.60        8.79      3.13 o 
   1   7   3       48.58       62.49      5.34 o 
   2   7   3      336.35      318.07      8.80 o 
   3   7   3       57.91       73.88      6.33 o 
   4   7   3      331.55      279.97     12.41 o 
   5   7   3      106.45      103.60      9.89 o 
   6   7   3       10.96       12.75      5.64 o 
   7   7   3       66.07       56.00      8.51 o 
   8   7   3       10.54       16.71      9.08 o 
   0   8   3      257.06      247.89     16.57 o 
   1   8   3      107.36      120.29      6.45 o 
   2   8   3       47.47       54.94      6.19 o 
   3   8   3        6.75       10.29      3.67 o 
   4   8   3        7.22       10.22      4.61 o 
   5   8   3       97.79      104.18     10.06 o 
   6   8   3       94.90       90.29     11.11 o 
   7   8   3       21.86       21.36      6.86 o 
   8   8   3        8.01        8.37      8.86 o 
   0   9   3       51.55       61.79     10.03 o 
   1   9   3      130.10      138.49     10.18 o 
   2   9   3       17.99       15.12      4.58 o 
   3   9   3       20.23       27.03      5.29 o 
   4   9   3        8.68       10.00      4.51 o 
   5   9   3       58.75       57.11      8.29 o 
   6   9   3        6.14       17.03      6.01 o 
   7   9   3        2.71        6.63      5.83 o 
   0  10   3        0.81       -0.50      6.80 o 
   1  10   3       52.61       60.40      8.49 o 
   2  10   3       17.45       14.17      5.80 o 
   3  10   3       90.48       84.74      8.88 o 
   4  10   3       35.97       32.63      6.47 o 
   5  10   3        4.31       11.23      5.01 o 
   6  10   3        1.25        5.32      6.13 o 
   0  11   3       14.34       12.28     10.24 o 
   1  11   3       21.80       31.38      7.86 o 
   2  11   3       10.64       12.57      5.39 o 
   3  11   3        1.09       10.70      6.20 o 
   4  11   3        0.27        6.13      4.69 o 
   5  11   3        4.40       12.65      5.45 o 
   6  11   3        5.73       11.64      8.86 o 
   0  12   3        0.10        4.98      9.94 o 
   1  12   3       17.58       16.82      6.85 o 
   2  12   3       11.15       11.25      7.19 o 
   3  12   3        1.70        3.13      6.54 o 
   4  12   3        7.04       14.27      7.20 o 
   0  13   3       16.61       15.27     10.55 o 
   1  13   3        4.12        7.08      7.58 o 
   2  13   3        5.97        3.66      7.02 o 
   3  13   3        6.64       15.56      8.72 o 
   0   0   4       30.95       35.57      2.94 o 
   1   0   4      416.88      367.18      7.19 o 
   2   0   4     3670.94     3852.03    348.67 o 
   3   0   4       17.17       22.82      5.18 o 
   4   0   4       35.91       34.60      4.79 o 
   5   0   4        1.72        6.14      5.06 o 
   6   0   4      141.38      183.92     22.71 o 
   7   0   4       52.33       63.65     15.89 o 
   8   0   4       61.44       72.39     16.85 o 
   0   1   4     8096.28     8420.74    204.20 o 
   1   1   4     3227.07     2908.52     18.15 o 
   2   1   4       80.38       75.94      3.71 o 
   3   1   4     1331.40     1262.04     53.31 o 
   4   1   4      162.29      158.23      9.72 o 
   5   1   4      660.12      581.57     23.23 o 
   6   1   4      150.84      164.44     14.32 o 
   7   1   4       11.40       16.43      5.36 o 
   8   1   4        2.19       17.30      7.98 o 
   9   1   4       10.85       15.00     13.69 o 
   0   2   4     3191.24     3370.00     79.65 o 
   1   2   4     2824.34     2615.42     19.68 o 
   2   2   4      451.50      405.51     10.39 o 
   3   2   4     1047.54      969.28     29.73 o 
   4   2   4       55.64       63.80      5.58 o 
   5   2   4       80.48       79.40      6.77 o 
   6   2   4       97.44       99.03     10.01 o 
   7   2   4       82.24       63.06     10.46 o 
   8   2   4        0.01        1.80      5.66 o 
   9   2   4        2.76        4.93      6.56 o 
   0   3   4      100.96      108.69      5.23 o 
   1   3   4     1185.42     1203.71     22.72 o 
   2   3   4       68.93       73.57      4.80 o 
   3   3   4     1154.88     1067.02     24.03 o 
   4   3   4       19.74       30.30      3.69 o 
   5   3   4       11.34       11.95      3.54 o 
   6   3   4       56.19       63.15      8.02 o 
   7   3   4       51.92       67.41     10.89 o 
   8   3   4       31.32       33.45      8.79 o 
   9   3   4        7.26        8.02      6.44 o 
   0   4   4       53.05       57.51      5.02 o 
   1   4   4      730.10      714.19     12.82 o 
   2   4   4      509.67      530.80     13.78 o 
   3   4   4      541.39      499.40     14.18 o 
   4   4   4       46.76       54.60      5.64 o 
   5   4   4      173.81      150.46      7.99 o 
   6   4   4       35.04       32.15      6.47 o 
   7   4   4       36.91       45.78      8.60 o 
   8   4   4       23.19       24.34      8.35 o 
   9   4   4        7.73       14.85      7.66 o 
   0   5   4     1161.03     1192.58     28.60 o 
   1   5   4      378.61      411.66      9.26 o 
   2   5   4       27.59       27.95      3.36 o 
   3   5   4      962.46      878.11     22.26 o 
   4   5   4       99.71      114.44      7.15 o 
   5   5   4       80.64       89.90      9.33 o 
   6   5   4      126.67      110.04     11.59 o 
   7   5   4       25.67       24.61      6.53 o 
   8   5   4       17.24        9.99      6.15 o 
   9   5   4        4.98        4.44      7.23 o 
   0   6   4       20.95       19.56      4.42 o 
   1   6   4      323.35      335.72     12.00 o 
   2   6   4      815.39      819.65     14.51 o 
   3   6   4      144.59      158.31      5.81 o 
   4   6   4      308.51      262.67     12.50 o 
   5   6   4       31.86       33.91      6.76 o 
   6   6   4        5.41       13.29      4.78 o 
   7   6   4       61.05       52.84     10.47 o 
   8   6   4       12.36        5.93      6.76 o 
   0   7   4      991.05      948.52     42.28 o 
   1   7   4      232.22      229.15      7.34 o 
   2   7   4      191.47      193.57      7.86 o 
   3   7   4      254.20      256.18     10.55 o 
   4   7   4      268.65      247.01     12.26 o 
   5   7   4       10.98       19.12      5.42 o 
   6   7   4       30.38       30.24      6.05 o 
   7   7   4       10.12       19.20      7.17 o 
   8   7   4        2.05       -4.64      6.95 o 
   0   8   4      394.42      353.10     16.36 o 
   1   8   4       61.57       73.64      6.38 o 
   2   8   4      876.43      776.81     17.00 o 
   3   8   4       15.33       11.43      4.38 o 
   4   8   4       26.27       28.74      6.21 o 
   5   8   4       40.79       38.16      6.56 o 
   6   8   4       39.11       40.77      7.11 o 
   7   8   4        9.54        7.70      6.06 o 
   0   9   4      126.09      152.69     14.16 o 
   1   9   4      423.68      390.89     15.65 o 
   2   9   4      145.15      163.66     10.17 o 
   3   9   4       22.77       34.87      6.16 o 
   4   9   4       52.53       65.04      8.32 o 
   5   9   4        9.05        7.51      5.00 o 
   6   9   4       30.67       39.94      7.68 o 
   7   9   4        0.41        1.55      5.65 o 
   0  10   4       39.54       43.67     12.81 o 
   1  10   4       39.61       51.16      7.57 o 
   2  10   4      108.47      108.79     11.36 o 
   3  10   4      146.38      138.64     10.19 o 
   4  10   4       37.81       34.92      7.16 o 
   5  10   4       28.91       27.33      6.27 o 
   6  10   4        7.36       20.26      7.34 o 
   0  11   4       37.27       48.41     13.22 o 
   1  11   4       26.96       39.43      8.59 o 
   2  11   4        6.34        3.64      5.84 o 
   3  11   4       36.45       35.87      8.87 o 
   4  11   4        6.72        9.74      5.13 o 
   5  11   4       28.92       22.47     10.23 o 
   0  12   4        3.46       -5.23      8.32 o 
   1  12   4       20.57       28.36      7.95 o 
   2  12   4        6.13        6.82      7.16 o 
   3  12   4       12.43       -1.24      5.84 o 
   4  12   4        8.37        3.49      6.88 o 
   0  13   4        0.08        6.85     10.37 o 
   1  13   4        1.43       10.61      6.57 o 
   2  13   4        3.74        0.60      8.09 o 
   3  13   4        7.01        0.96      7.57 o 
   1   0   5      338.49      336.00     13.37 o 
   2   0   5       82.00       86.58      7.03 o 
   3   0   5      624.10      559.21     79.16 o 
   4   0   5      653.17      689.27     54.60 o 
   5   0   5       39.02       50.33     13.48 o 
   6   0   5       83.89      101.26     18.01 o 
   7   0   5       45.41       80.45     18.11 o 
   8   0   5        8.81       14.02     24.78 o 
   9   0   5        8.63       22.17     14.35 o 
   0   1   5      611.67      511.10     15.53 o 
   1   1   5      749.56      662.67      8.05 o 
   2   1   5     1179.13     1079.40     13.11 o 
   3   1   5      127.52      127.97      9.18 o 
   4   1   5      263.06      240.15      8.32 o 
   5   1   5      509.97      471.08     30.51 o 
   6   1   5       87.84       78.00      9.25 o 
   7   1   5       59.55       66.21     10.58 o 
   8   1   5       52.02       63.11     12.29 o 
   9   1   5       10.55        9.01     11.98 o 
   0   2   5      605.42      570.53     12.69 o 
   1   2   5      189.89      185.88      5.14 o 
   2   2   5     1332.85     1288.64     27.71 o 
   3   2   5      693.85      710.77     12.48 o 
   4   2   5       36.43       39.81      4.79 o 
   5   2   5      278.47      233.59      9.62 o 
   6   2   5       43.92       47.21      8.69 o 
   7   2   5       20.93       27.48      7.57 o 
   8   2   5       29.88       35.86     13.32 o 
   9   2   5        0.42       13.60      9.75 o 
   0   3   5       63.27       62.09      4.65 o 
   1   3   5      182.40      162.29      5.17 o 
   2   3   5      627.84      577.91     22.22 o 
   3   3   5      256.32      247.34      7.90 o 
   4   3   5      211.17      210.65     12.09 o 
   5   3   5       25.64       28.94      5.29 o 
   6   3   5        7.85        6.73      5.57 o 
   7   3   5       21.05       20.78      7.08 o 
   8   3   5       11.64       16.74      6.84 o 
   9   3   5       11.23       16.29      7.96 o 
   0   4   5     1153.01     1144.98     18.70 o 
   1   4   5      167.66      162.25      5.50 o 
   2   4   5       84.93       86.11      5.88 o 
   3   4   5       78.50       79.28      5.78 o 
   4   4   5       71.69       72.54      7.56 o 
   5   4   5       59.78       76.40      8.64 o 
   6   4   5       70.05       71.36     10.67 o 
   7   4   5       57.06       65.80     11.10 o 
   8   4   5        5.09        8.76      7.46 o 
   9   4   5        6.42        4.65      7.67 o 
   0   5   5        1.51        9.02      2.85 o 
   1   5   5       27.81       43.60      4.05 o 
   2   5   5       84.68       93.46      5.55 o 
   3   5   5      381.38      393.81     13.40 o 
   4   5   5       15.42       21.54      3.98 o 
   5   5   5      177.53      164.40     11.94 o 
   6   5   5       66.15       63.27      9.13 o 
   7   5   5       11.12       18.14      6.82 o 
   8   5   5       10.15       10.10      7.10 o 
   9   5   5        4.76      -10.56      7.04 o 
   0   6   5       95.12      115.63     11.49 o 
   1   6   5      539.45      536.44     11.66 o 
   2   6   5       80.47       98.64      6.36 o 
   3   6   5       20.23       20.88      3.96 o 
   4   6   5      124.96      118.25      7.90 o 
   5   6   5      237.15      221.06     14.75 o 
   6   6   5      112.72      102.05     10.27 o 
   7   6   5        3.23       13.03      6.62 o 
   8   6   5        3.27        4.83      6.77 o 
   0   7   5        0.33        6.41      3.98 o 
   1   7   5       98.45      106.01      6.55 o 
   2   7   5       82.10       86.91      5.92 o 
   3   7   5       36.24       38.30      5.13 o 
   4   7   5      243.76      229.04     14.39 o 
   5   7   5       80.12       73.38      9.05 o 
   6   7   5       47.24       45.17      7.83 o 
   7   7   5       22.16       18.12      9.88 o 
   8   7   5        1.74       15.09      7.44 o 
   0   8   5        2.03        9.48      4.74 o 
   1   8   5      194.56      194.27      8.45 o 
   2   8   5      190.32      185.38      8.00 o 
   3   8   5       88.25      101.61      9.07 o 
   4   8   5       65.12       68.34      8.09 o 
   5   8   5       50.06       52.04      7.65 o 
   6   8   5       19.82       18.46      6.32 o 
   7   8   5       23.92       20.19      7.89 o 
   0   9   5      359.16      367.34     17.85 o 
   1   9   5      161.94      162.31     11.56 o 
   2   9   5      137.81      126.81      9.05 o 
   3   9   5        0.21        9.18      4.22 o 
   4   9   5       18.44       18.15      5.11 o 
   5   9   5        0.24        3.58      4.92 o 
   6   9   5        0.06       10.25      5.18 o 
   7   9   5       29.88       21.97      7.55 o 
   0  10   5        1.71        8.17      8.97 o 
   1  10   5       60.35       71.15      9.19 o 
   2  10   5      152.65      171.14     15.92 o 
   3  10   5       72.99       74.43      8.77 o 
   4  10   5        7.88       15.23      4.76 o 
   5  10   5        5.54        8.72      4.70 o 
   6  10   5        4.46        5.37      5.98 o 
   0  11   5        1.06       -0.88      7.82 o 
   1  11   5       22.63       17.82      6.71 o 
   2  11   5       10.73       12.85      6.24 o 
   3  11   5       39.33       30.67      8.15 o 
   4  11   5       20.04       17.49      5.82 o 
   5  11   5        4.38        9.18      5.76 o 
   0  12   5       16.98       21.22     10.61 o 
   1  12   5       33.90       37.15     10.25 o 
   2  12   5        1.63       18.10      8.44 o 
   3  12   5        3.91        0.38      6.23 o 
   4  12   5        2.69        3.91      6.63 o 
   0  13   5        7.15        7.96     17.77 o 
   1  13   5        2.27        4.79     17.85 o 
   2  13   5       13.14       24.50      8.43 o 
   0   0   6     1436.44     1265.75     24.18 o 
   1   0   6     1522.93     1378.71     33.40 o 
   2   0   6       87.28      100.22      6.49 o 
   3   0   6      497.74      499.70     38.89 o 
   4   0   6      124.81      139.25     16.15 o 
   5   0   6       15.27       18.65      7.59 o 
   6   0   6      125.29      154.41     21.29 o 
   7   0   6       74.06       85.03     17.49 o 
   8   0   6       54.85       26.09     26.09 o 
   9   0   6       12.92        8.05     10.03 o 
   0   1   6      112.00       94.39      3.51 o 
   1   1   6     4904.28     4920.56     66.20 o 
   2   1   6      645.65      597.90     11.78 o 
   3   1   6       42.18       52.84      4.14 o 
   4   1   6      368.86      341.60     10.16 o 
   5   1   6      127.26      138.82     15.22 o 
   6   1   6      449.04      418.93     29.15 o 
   7   1   6       34.31       44.66      9.73 o 
   8   1   6        0.27       16.21      7.71 o 
   9   1   6        2.19        3.31     10.48 o 
   0   2   6       69.96       73.22      4.53 o 
   1   2   6      469.42      415.94      6.92 o 
   2   2   6      159.38      176.04      5.70 o 
   3   2   6       85.36      106.53      5.64 o 
   4   2   6      299.42      313.73     10.22 o 
   5   2   6      177.49      181.61     11.08 o 
   6   2   6        8.03       17.83      6.67 o 
   7   2   6       97.11       98.92     12.75 o 
   8   2   6       16.68       21.06      7.21 o 
   9   2   6        3.03       24.70      9.37 o 
   0   3   6      270.04      263.18      7.84 o 
   1   3   6      192.50      195.99      5.27 o 
   2   3   6      275.62      264.53      6.86 o 
   3   3   6      380.35      410.29     10.30 o 
   4   3   6       56.42       56.52      5.12 o 
   5   3   6      105.79      111.05      9.90 o 
   6   3   6        0.85        9.00      6.31 o 
   7   3   6       78.54       97.93     13.07 o 
   8   3   6        2.08       10.50     10.78 o 
   9   3   6       14.62       10.72      8.29 o 
   0   4   6      812.72      827.71     16.42 o 
   1   4   6      763.22      736.77     12.21 o 
   2   4   6      387.49      405.35     12.33 o 
   3   4   6       85.95       90.98      6.80 o 
   4   4   6       65.55       63.83      6.44 o 
   5   4   6      350.81      329.46     26.01 o 
   6   4   6       45.85       41.33      8.84 o 
   7   4   6        2.64        9.17      5.76 o 
   8   4   6       19.05       13.11      6.91 o 
   9   4   6        0.04        7.46      7.99 o 
   0   5   6       91.61       99.32      6.59 o 
   1   5   6      958.84      892.04     14.60 o 
   2   5   6      272.02      257.79      7.93 o 
   3   5   6       96.39      102.75      7.03 o 
   4   5   6      227.89      216.38     10.05 o 
   5   5   6       40.16       45.14      7.28 o 
   6   5   6        3.42        7.38      6.86 o 
   7   5   6       14.35       18.64      6.90 o 
   8   5   6       16.57       18.18      8.46 o 
   0   6   6       60.05       63.84     12.05 o 
   1   6   6      125.78      143.60      6.48 o 
   2   6   6      160.47      177.31      7.42 o 
   3   6   6       32.02       30.98      4.70 o 
   4   6   6      230.29      223.20     11.59 o 
   5   6   6      129.62      118.26     11.06 o 
   6   6   6       15.08       15.84      5.51 o 
   7   6   6       16.92       11.44      6.80 o 
   8   6   6        3.76        3.98      6.99 o 
   0   7   6       37.16       53.89      8.39 o 
   1   7   6      124.37      135.30      7.28 o 
   2   7   6       63.45       70.72      6.05 o 
   3   7   6       37.64       51.42      6.48 o 
   4   7   6      205.98      187.57     12.51 o 
   5   7   6       99.81       96.90     12.78 o 
   6   7   6       43.13       50.40      8.21 o 
   7   7   6        3.31       13.49      6.56 o 
   8   7   6        0.87       -2.95      7.39 o 
   0   8   6        0.00        1.56      4.70 o 
   1   8   6      401.35      377.08     12.73 o 
   2   8   6      422.57      389.94     12.54 o 
   3   8   6       38.08       51.66      7.97 o 
   4   8   6       32.27       35.98      6.94 o 
   5   8   6       51.23       58.62      8.57 o 
   6   8   6       21.77       22.32      6.24 o 
   7   8   6       22.21       28.51      8.41 o 
   0   9   6      531.26      447.28     20.49 o 
   1   9   6       10.18       11.29      3.64 o 
   2   9   6        1.26        6.03      3.94 o 
   3   9   6       40.54       34.02      6.37 o 
   4   9   6       33.11       31.91      6.06 o 
   5   9   6       33.10       30.28      6.57 o 
   6   9   6       20.15       21.47      6.69 o 
   7   9   6        0.62       10.07      7.30 o 
   0  10   6        4.89        4.58      5.08 o 
   1  10   6       19.75       31.14      6.24 o 
   2  10   6       55.51       60.75      9.82 o 
   3  10   6      121.39      113.32     10.57 o 
   4  10   6       19.01       17.05      5.62 o 
   5  10   6        6.02       10.51      5.41 o 
   6  10   6        5.89       12.12      6.54 o 
   0  11   6       50.09       69.92     15.25 o 
   1  11   6       10.70       16.35      5.93 o 
   2  11   6       53.97       51.59      9.47 o 
   3  11   6        3.21        9.03      6.37 o 
   4  11   6       21.71       20.16      5.97 o 
   5  11   6        4.62        8.38      5.90 o 
   0  12   6       29.69       40.20     13.55 o 
   1  12   6       23.28       20.01      7.81 o 
   2  12   6        9.03       17.21      8.95 o 
   3  12   6       18.61        9.53      6.79 o 
   4  12   6        8.06       -2.90      6.17 o 
   0  13   6        0.41        0.95      9.62 o 
   1  13   6       11.06       -5.67      7.27 o 
   2  13   6       29.06       12.14     15.65 o 
   1   0   7      159.17      151.76      4.91 o 
   2   0   7        9.49       18.68      2.87 o 
   3   0   7      632.80      599.72     39.28 o 
   4   0   7     1293.07     1205.29     36.86 o 
   5   0   7        1.49        9.23      6.21 o 
   6   0   7       22.76       19.62      9.83 o 
   7   0   7       52.04       49.99     11.65 o 
   8   0   7       78.07       80.98     18.61 o 
   9   0   7        8.87       11.12     11.52 o 
   0   1   7     1612.11     1431.40     15.31 o 
   1   1   7      481.49      449.79      7.17 o 
   2   1   7      915.16      849.52     12.37 o 
   3   1   7      231.45      229.68      7.15 o 
   4   1   7       35.11       46.62      6.27 o 
   5   1   7      696.69      634.19     23.31 o 
   6   1   7      377.80      357.48     19.45 o 
   7   1   7       31.69       38.18      9.47 o 
   8   1   7       12.50       13.32      6.84 o 
   9   1   7        1.74       -4.40     10.01 o 
   0   2   7       25.01       26.32      3.18 o 
   1   2   7     2098.58     2088.10     32.66 o 
   2   2   7      154.22      174.40      6.69 o 
   3   2   7      318.21      318.86     10.91 o 
   4   2   7      121.64      121.31      6.58 o 
   5   2   7      199.57      210.10     11.75 o 
   6   2   7      116.84      127.09     15.86 o 
   7   2   7       54.24       59.63     13.73 o 
   8   2   7       27.52       49.29      9.87 o 
   9   2   7        9.33        2.71      7.91 o 
   0   3   7      231.54      246.27      7.72 o 
   1   3   7      412.12      384.00     10.39 o 
   2   3   7      246.04      248.62      7.13 o 
   3   3   7      187.15      180.66      6.36 o 
   4   3   7      175.67      168.03      7.25 o 
   5   3   7      102.18      101.98     12.09 o 
   6   3   7       15.98       14.38      6.67 o 
   7   3   7      114.83      101.06     13.66 o 
   8   3   7       21.07       16.23      8.17 o 
   9   3   7       19.87       21.83      9.63 o 
   0   4   7     1827.27     1765.38     66.81 o 
   1   4   7      819.54      823.77     12.30 o 
   2   4   7       91.81      107.14      4.87 o 
   3   4   7        1.55        6.21      2.59 o 
   4   4   7       27.27       35.59      5.17 o 
   5   4   7      110.82      111.67     12.78 o 
   6   4   7       16.44       13.88      6.35 o 
   7   4   7        4.80        8.07      6.51 o 
   8   4   7       10.96        8.10      6.40 o 
   0   5   7       80.47       96.22      6.57 o 
   1   5   7      133.52      138.62      6.35 o 
   2   5   7      506.83      511.32     11.43 o 
   3   5   7      307.57      288.66     10.70 o 
   4   5   7        8.58       14.37      3.59 o 
   5   5   7       25.54       39.39      6.65 o 
   6   5   7       30.17       24.92      7.48 o 
   7   5   7        4.18        7.95      7.95 o 
   8   5   7        3.18        5.24      6.81 o 
   0   6   7        9.11       24.06      5.11 o 
   1   6   7        7.90       10.23      2.71 o 
   2   6   7      123.35      119.75      7.85 o 
   3   6   7      163.98      160.15      9.68 o 
   4   6   7      239.21      238.20     12.13 o 
   5   6   7      111.73      116.76     11.33 o 
   6   6   7       36.54       31.04      8.35 o 
   7   6   7        2.30        6.41      6.45 o 
   8   6   7       11.96        7.03      7.99 o 
   0   7   7       43.71       52.53      8.84 o 
   1   7   7       30.74       34.42      4.62 o 
   2   7   7       96.19      105.16      7.57 o 
   3   7   7      114.31      103.99      8.61 o 
   4   7   7      106.96       96.33     10.03 o 
   5   7   7       22.21       21.29      5.78 o 
   6   7   7       32.35       29.50      9.75 o 
   7   7   7        8.23       13.77      7.92 o 
   0   8   7        3.74        8.69      5.37 o 
   1   8   7       89.09      105.87      8.04 o 
   2   8   7      281.95      250.02     10.59 o 
   3   8   7      162.00      150.81     11.49 o 
   4   8   7       51.42       45.98      7.48 o 
   5   8   7        1.30       12.28      5.18 o 
   6   8   7       19.31       27.68      8.48 o 
   7   8   7        1.57       11.72      6.45 o 
   0   9   7       25.07       33.63      7.66 o 
   1   9   7      101.43      112.75      9.62 o 
   2   9   7       24.18       30.43      6.41 o 
   3   9   7       38.37       45.59      8.17 o 
   4   9   7        6.03        8.72      5.33 o 
   5   9   7       14.78       12.82      5.53 o 
   6   9   7        4.07        3.86      6.15 o 
   0  10   7        7.70       11.24      5.91 o 
   1  10   7       12.00       18.62      5.93 o 
   2  10   7       60.87       61.99     10.79 o 
   3  10   7       65.54       58.70      8.99 o 
   4  10   7        3.06       12.24      5.15 o 
   5  10   7       10.79        4.83      5.35 o 
   6  10   7        0.44        5.41      5.96 o 
   0  11   7       46.29       62.18     20.87 o 
   1  11   7        7.03        6.76      5.64 o 
   2  11   7       20.34       21.96      7.64 o 
   3  11   7       41.76       39.08      7.46 o 
   4  11   7        1.90        1.28      5.06 o 
   5  11   7        2.66        3.72      6.07 o 
   0  12   7        6.02       -0.82      9.08 o 
   1  12   7       35.31       45.68     14.92 o 
   2  12   7        4.52       10.23      6.42 o 
   3  12   7        1.85        3.65      6.37 o 
   0  13   7       11.11        7.83     12.06 o 
   1  13   7        8.28       21.88     10.27 o 
   0   0   8        7.62       10.62      3.03 o 
   1   0   8       62.97       77.27      4.64 o 
   2   0   8      232.81      241.80      8.09 o 
   3   0   8      341.38      324.79     13.04 o 
   4   0   8       27.22       31.38      6.87 o 
   5   0   8       31.81       40.54      9.15 o 
   6   0   8       15.44        5.78      7.47 o 
   7   0   8       18.66       27.51      8.62 o 
   8   0   8        2.84        9.78      9.52 o 
   9   0   8       13.18       10.08     13.69 o 
   0   1   8      662.82      596.32     10.26 o 
   1   1   8     1353.95     1297.16     13.70 o 
   2   1   8      547.15      553.08     12.44 o 
   3   1   8       70.70       86.04      5.34 o 
   4   1   8       25.44       31.53      5.46 o 
   5   1   8      188.59      178.04     11.74 o 
   6   1   8        5.11        9.91      5.43 o 
   7   1   8       35.09       49.99     13.13 o 
   8   1   8        4.10       -4.72      8.34 o 
   9   1   8       13.97       33.11     16.01 o 
   0   2   8      895.13      946.61     24.04 o 
   1   2   8      482.21      455.51      8.43 o 
   2   2   8       47.57       47.41      4.32 o 
   3   2   8       83.49       86.62      5.47 o 
   4   2   8      170.47      162.31      8.06 o 
   5   2   8      104.91      104.36     10.01 o 
   6   2   8        4.18       18.56      6.64 o 
   7   2   8        7.52       11.32      6.27 o 
   8   2   8        6.70       18.89      9.65 o 
   9   2   8        1.97       -1.30      9.50 o 
   0   3   8      355.26      365.19      9.98 o 
   1   3   8      620.50      626.28     14.33 o 
   2   3   8       68.54       81.79      5.04 o 
   3   3   8      178.51      151.91      6.37 o 
   4   3   8      154.34      144.33      8.60 o 
   5   3   8       30.22       44.26      9.21 o 
   6   3   8       91.28       91.78     12.46 o 
   7   3   8        2.16        6.19      6.12 o 
   8   3   8        7.98        7.70      7.25 o 
   0   4   8      237.04      199.44      9.94 o 
   1   4   8       16.17       21.12      2.75 o 
   2   4   8       51.60       76.71      5.37 o 
   3   4   8       22.96       25.56      4.32 o 
   4   4   8        0.22        2.39      2.77 o 
   5   4   8      142.86      141.72     14.12 o 
   6   4   8      167.46      166.17     15.55 o 
   7   4   8       17.53       11.88      6.72 o 
   8   4   8        7.66       10.13      6.86 o 
   0   5   8        1.32       10.87      2.88 o 
   1   5   8       24.80       32.13      4.02 o 
   2   5   8       19.43       20.48      3.92 o 
   3   5   8      104.79      106.93      8.19 o 
   4   5   8       34.13       33.53      5.66 o 
   5   5   8       80.34       71.31     10.59 o 
   6   5   8       29.59       35.16      8.07 o 
   7   5   8       14.18       19.25      7.49 o 
   8   5   8        7.66        7.09      6.66 o 
   0   6   8       34.54       52.19      8.12 o 
   1   6   8       84.38       93.82      6.65 o 
   2   6   8      260.94      271.66     10.62 o 
   3   6   8      297.73      254.67     10.67 o 
   4   6   8       49.29       43.07      6.70 o 
   5   6   8       49.74       62.64      8.41 o 
   6   6   8       22.25       22.95      6.98 o 
   7   6   8        0.27        8.69      6.16 o 
   8   6   8        1.86       11.43      7.24 o 
   0   7   8        2.66        6.65      4.00 o 
   1   7   8      199.18      175.82      8.15 o 
   2   7   8       54.51       50.20      6.40 o 
   3   7   8      173.25      161.11     10.12 o 
   4   7   8       31.70       37.67      7.15 o 
   5   7   8       39.20       35.81      6.84 o 
   6   7   8        3.11       13.25      6.25 o 
   7   7   8        4.44        1.80      6.60 o 
   0   8   8       38.22       46.35      8.88 o 
   1   8   8      142.52      131.89      8.82 o 
   2   8   8      146.27      140.80      8.99 o 
   3   8   8       13.73       12.15      4.82 o 
   4   8   8      216.74      179.91     12.73 o 
   5   8   8       19.12       18.94      5.88 o 
   6   8   8        8.05       12.16      6.64 o 
   7   8   8        5.23       15.15      9.04 o 
   0   9   8       58.72       56.34     10.82 o 
   1   9   8       49.26       52.55      7.59 o 
   2   9   8       28.87       32.86      6.74 o 
   3   9   8       78.90       77.70      9.60 o 
   4   9   8        9.16        7.46      5.51 o 
   5   9   8       10.62       12.54      5.80 o 
   6   9   8       30.71       26.71      7.92 o 
   0  10   8        3.37       15.01      7.46 o 
   1  10   8       19.04       21.58      7.23 o 
   2  10   8       77.82       75.49     10.98 o 
   3  10   8        0.48       -0.41      4.77 o 
   4  10   8       28.52       29.72      6.11 o 
   5  10   8       16.43       27.09      6.46 o 
   0  11   8       54.25       51.26     26.25 o 
   1  11   8        1.54        7.64      7.20 o 
   2  11   8        9.04        8.73      7.12 o 
   3  11   8       16.21       22.85      6.22 o 
   4  11   8        8.20        7.87      5.88 o 
   0  12   8        0.00        4.24     15.65 o 
   1  12   8        8.42        1.73      7.56 o 
   2  12   8        4.90        8.46      6.53 o 
   3  12   8        0.79       -2.21      6.49 o 
   1   0   9       72.23       80.46      4.33 o 
   2   0   9      117.01      155.05      7.13 o 
   3   0   9       45.16       50.09      6.89 o 
   4   0   9       61.08       74.44     10.74 o 
   5   0   9       60.42       79.88     12.18 o 
   6   0   9        4.08        8.38      7.18 o 
   7   0   9        4.44        7.23     10.79 o 
   8   0   9      117.52      106.11     26.91 o 
   9   0   9        3.27       13.01     12.61 o 
   0   1   9        0.67        0.82      1.34 o 
   1   1   9       34.59       37.66      2.70 o 
   2   1   9      536.91      487.31      8.83 o 
   3   1   9       38.04       42.84      5.39 o 
   4   1   9       48.77       57.13      7.21 o 
   5   1   9      165.33      170.74     12.28 o 
   6   1   9      114.66      133.50     14.72 o 
   7   1   9       49.06       57.73     11.72 o 
   8   1   9       12.65       19.74      9.04 o 
   0   2   9      323.98      324.20     10.54 o 
   1   2   9      203.25      209.90      5.60 o 
   2   2   9      244.76      221.95      6.91 o 
   3   2   9      114.95      115.11      6.24 o 
   4   2   9      202.59      173.68      8.70 o 
   5   2   9       88.39       96.92     11.55 o 
   6   2   9       25.40       29.00      7.78 o 
   7   2   9        9.11       15.23      7.37 o 
   8   2   9       30.34       36.44      9.58 o 
   0   3   9      348.26      344.54     13.59 o 
   1   3   9       32.85       37.36      3.33 o 
   2   3   9      542.27      550.60     11.75 o 
   3   3   9      171.41      164.67      7.02 o 
   4   3   9       83.08       81.22      9.08 o 
   5   3   9      341.91      317.64     23.65 o 
   6   3   9       10.48        5.19      5.83 o 
   7   3   9       27.18       25.32      8.16 o 
   8   3   9        8.12        5.77      7.00 o 
   0   4   9        0.59        8.62      2.35 o 
   1   4   9      136.53      135.45      6.46 o 
   2   4   9      123.96      130.89      7.20 o 
   3   4   9      207.38      219.43      9.78 o 
   4   4   9       66.01       78.06      7.95 o 
   5   4   9       17.47       26.50      7.74 o 
   6   4   9       42.90       43.64      8.46 o 
   7   4   9       13.40       16.47      6.63 o 
   8   4   9        1.40        6.83      9.98 o 
   0   5   9      168.56      154.29     12.38 o 
   1   5   9       86.98       94.57      6.31 o 
   2   5   9       91.80      116.66      7.91 o 
   3   5   9       95.17       89.66      7.94 o 
   4   5   9       13.83       14.84      4.64 o 
   5   5   9       54.23       62.30      8.55 o 
   6   5   9       14.35       11.36      6.36 o 
   7   5   9        9.51       11.91      6.75 o 
   8   5   9        4.43        5.85      7.33 o 
   0   6   9       57.80       71.90     10.11 o 
   1   6   9      143.41      139.06      7.51 o 
   2   6   9      216.16      210.95     10.03 o 
   3   6   9      243.01      205.25     10.46 o 
   4   6   9       28.35       29.07      5.78 o 
   5   6   9       47.46       36.39      6.52 o 
   6   6   9       24.13       19.19     11.39 o 
   7   6   9        2.23        5.33      6.98 o 
   0   7   9       84.29      106.74     12.19 o 
   1   7   9       61.97       66.22      7.08 o 
   2   7   9      249.89      225.27     10.80 o 
   3   7   9       59.37       54.85      6.99 o 
   4   7   9       41.19       52.87      6.86 o 
   5   7   9        2.28        4.55      6.59 o 
   6   7   9       21.05       20.20      6.76 o 
   7   7   9        8.22        7.59      7.67 o 
   0   8   9       29.39       28.06      7.53 o 
   1   8   9       20.87       26.18      4.82 o 
   2   8   9       37.51       35.95      5.96 o 
   3   8   9       13.38       20.47      4.65 o 
   4   8   9       22.77       19.96      5.54 o 
   5   8   9       40.55       43.90      7.88 o 
   6   8   9       52.65       52.67     10.25 o 
   0   9   9        3.89       10.96      5.66 o 
   1   9   9       25.07       29.50      8.13 o 
   2   9   9       15.93       28.85      5.59 o 
   3   9   9        3.09        3.59      4.48 o 
   4   9   9        4.35        7.92      4.98 o 
   5   9   9       28.60       28.43      6.72 o 
   6   9   9       18.84       27.45      8.03 o 
   0  10   9       52.90       45.37     10.65 o 
   1  10   9        6.89       10.40      5.99 o 
   2  10   9        1.09        8.78      5.81 o 
   3  10   9       17.81       16.19      5.76 o 
   4  10   9       17.65       13.72      5.61 o 
   5  10   9        8.23       15.81      5.97 o 
   0  11   9       10.81        9.13     14.67 o 
   1  11   9       20.76       20.31      7.34 o 
   2  11   9        5.60        6.80      6.64 o 
   3  11   9       33.56       34.05      6.89 o 
   4  11   9        4.86       -3.74      5.41 o 
   0  12   9       19.09       12.06     12.72 o 
   1  12   9       27.42       18.07      8.88 o 
   2  12   9        6.65        4.59      6.56 o 
   0   0  10        0.14       12.30      3.74 o 
   1   0  10       94.71       89.05      4.91 o 
   2   0  10      545.92      553.53     13.98 o 
   3   0  10        0.39        4.40      2.85 o 
   4   0  10      214.90      187.84     15.74 o 
   5   0  10        0.02        1.56      5.05 o 
   6   0  10      101.45      104.89     14.71 o 
   7   0  10        6.35        6.90     11.26 o 
   8   0  10        0.64        5.32     10.47 o 
   0   1  10       30.87       31.22      3.40 o 
   1   1  10      335.90      285.88      6.12 o 
   2   1  10      299.30      260.23      7.28 o 
   3   1  10       44.25       42.16      4.90 o 
   4   1  10       66.52       58.91      6.55 o 
   5   1  10       27.68       28.72      5.65 o 
   6   1  10        7.62       12.33      5.69 o 
   7   1  10       10.67       11.31      6.72 o 
   8   1  10       21.71       21.03      9.99 o 
   0   2  10       85.40       90.95      6.42 o 
   1   2  10      146.62      138.83      4.90 o 
   2   2  10       65.69       75.93      4.89 o 
   3   2  10      217.69      201.62      8.66 o 
   4   2  10       50.78       58.67      6.37 o 
   5   2  10       28.25       39.82      8.20 o 
   6   2  10       64.25       72.65     11.48 o 
   7   2  10       15.62       31.69      8.68 o 
   8   2  10        3.04        2.35      7.23 o 
   0   3  10       11.19       14.89      3.27 o 
   1   3  10      144.76      141.46      6.10 o 
   2   3  10      529.37      474.04     12.89 o 
   3   3  10      116.28      121.21      6.78 o 
   4   3  10       99.94      115.08     10.85 o 
   5   3  10       33.35       50.52      9.37 o 
   6   3  10       30.09       35.37      8.82 o 
   7   3  10       14.69       22.30      7.80 o 
   8   3  10        2.93        4.13      7.14 o 
   0   4  10       55.08       60.36      5.91 o 
   1   4  10       30.53       42.94      4.03 o 
   2   4  10       95.44      106.31      6.69 o 
   3   4  10       81.38       88.59      7.80 o 
   4   4  10      331.65      282.79     13.30 o 
   5   4  10       44.36       46.33      9.02 o 
   6   4  10        2.68        8.26      6.51 o 
   7   4  10       11.50       20.51      7.06 o 
   8   4  10        0.30        1.65      7.23 o 
   0   5  10        0.00       10.73      4.00 o 
   1   5  10      204.42      184.28      6.85 o 
   2   5  10      215.05      197.74      9.96 o 
   3   5  10       85.02       87.91      8.31 o 
   4   5  10       91.58       90.06      8.60 o 
   5   5  10       53.84       49.85      8.00 o 
   6   5  10        9.18       20.22      7.68 o 
   7   5  10       19.88       23.96      8.41 o 
   8   5  10        6.04       15.28      8.03 o 
   0   6  10       23.55       23.12      5.84 o 
   1   6  10      550.64      463.29     13.47 o 
   2   6  10      248.02      238.12     10.83 o 
   3   6  10       86.47       76.76      8.01 o 
   4   6  10       80.46       68.31      8.05 o 
   5   6  10        3.44       10.05      4.50 o 
   6   6  10       32.74       30.98      8.23 o 
   7   6  10       15.73       13.96      7.83 o 
   0   7  10      484.47      459.60     20.52 o 
   1   7  10       45.92       49.46      6.04 o 
   2   7  10       14.01       16.15      4.30 o 
   3   7  10       76.59       77.28      8.40 o 
   4   7  10       34.63       29.36      5.78 o 
   5   7  10       82.60       94.18     12.33 o 
   6   7  10        0.14        5.05      6.15 o 
   7   7  10       11.25       14.80      7.50 o 
   0   8  10       28.89       31.00      7.36 o 
   1   8  10      138.90      155.82     10.33 o 
   2   8  10       40.96       49.06      6.74 o 
   3   8  10       68.30       69.51      8.10 o 
   4   8  10       44.79       41.22      7.52 o 
   5   8  10        9.68       12.38      6.65 o 
   6   8  10        0.71        3.20      6.15 o 
   0   9  10        2.70        3.42      6.76 o 
   1   9  10       47.73       46.79      6.79 o 
   2   9  10       53.72       60.09      7.72 o 
   3   9  10       16.02       19.06      5.65 o 
   4   9  10        2.19        8.21      5.31 o 
   5   9  10       12.64        7.33      6.35 o 
   0  10  10       26.24       39.88     10.76 o 
   1  10  10        6.80       12.73      4.72 o 
   2  10  10       34.77       43.39      8.58 o 
   3  10  10        8.17        0.33      4.88 o 
   4  10  10       11.76       10.16      5.90 o 
   5  10  10       20.36       22.81      6.38 o 
   0  11  10        3.02       27.06     13.69 o 
   1  11  10        9.59       18.07      6.78 o 
   2  11  10       14.58       12.76      7.05 o 
   3  11  10       38.77       47.11      7.71 o 
   0  12  10        5.71        7.17     14.02 o 
   1  12  10        5.51       15.56     10.96 o 
   2  12  10       32.09       41.18      9.41 o 
   1   0  11      576.08      555.63     18.02 o 
   2   0  11      342.53      290.22     12.23 o 
   3   0  11        0.98       13.66      4.09 o 
   4   0  11        0.49       11.48      5.58 o 
   5   0  11       43.46       56.22     10.31 o 
   6   0  11       23.03       18.51      7.82 o 
   7   0  11        0.17       -0.28     12.78 o 
   8   0  11        1.35        4.44     12.33 o 
   0   1  11       12.99       15.22      2.78 o 
   1   1  11      283.51      286.05      6.48 o 
   2   1  11      219.28      211.22      6.86 o 
   3   1  11       96.97      107.11      7.40 o 
   4   1  11      128.09      125.70      8.67 o 
   5   1  11       34.30       31.44      5.15 o 
   6   1  11        2.51        7.31      6.22 o 
   7   1  11        2.20       13.07      6.59 o 
   8   1  11        8.52       17.37      9.83 o 
   0   2  11        0.60        6.20      2.30 o 
   1   2  11       29.35       27.72      3.04 o 
   2   2  11      146.00      139.25      6.06 o 
   3   2  11       19.34       20.27      3.97 o 
   4   2  11      262.01      217.56      9.91 o 
   5   2  11       40.04       38.06      9.32 o 
   6   2  11       61.74       72.83     11.21 o 
   7   2  11        0.62        4.92      7.91 o 
   8   2  11        0.11        9.96      7.64 o 
   0   3  11      137.16      138.87     10.32 o 
   1   3  11      132.53      124.93      5.41 o 
   2   3  11       22.83       23.08      4.08 o 
   3   3  11       58.64       55.27      6.28 o 
   4   3  11      151.49      142.47     11.98 o 
   5   3  11      112.92      111.12     13.18 o 
   6   3  11       51.13       59.18     10.40 o 
   7   3  11       16.34       16.75      7.89 o 
   8   3  11        1.90        8.76     13.22 o 
   0   4  11        0.06        3.52      2.62 o 
   1   4  11       38.20       44.97      5.14 o 
   2   4  11      433.18      386.21     11.27 o 
   3   4  11      202.07      183.71     10.08 o 
   4   4  11        9.16        7.95      4.54 o 
   5   4  11       63.66       71.53      9.80 o 
   6   4  11        9.82       12.84      7.29 o 
   7   4  11       10.71        7.83      7.29 o 
   0   5  11       22.81       18.61      4.31 o 
   1   5  11      273.10      228.41      8.78 o 
   2   5  11        4.56       10.10      3.96 o 
   3   5  11       10.67       17.84      4.55 o 
   4   5  11      102.93       98.51     10.67 o 
   5   5  11       46.86       51.68      8.03 o 
   6   5  11        9.69       15.05      6.68 o 
   7   5  11        7.49       19.16      8.10 o 
   0   6  11       24.34       27.69      6.14 o 
   1   6  11      116.68      127.61      9.31 o 
   2   6  11      103.08      110.47      9.21 o 
   3   6  11      120.61      121.13     10.07 o 
   4   6  11       38.99       34.55      7.38 o 
   5   6  11       16.53       16.99      5.70 o 
   6   6  11       13.63       19.86      6.63 o 
   7   6  11        7.90       13.32      6.98 o 
   0   7  11       46.78       54.98      9.43 o 
   1   7  11       84.00       76.87      7.73 o 
   2   7  11      158.51      149.23     10.52 o 
   3   7  11      129.45      138.54     11.20 o 
   4   7  11       15.62       13.82      4.52 o 
   5   7  11        5.67       10.06      6.35 o 
   6   7  11       15.53       10.69      6.11 o 
   0   8  11       20.31       11.54      6.91 o 
   1   8  11       39.58       47.81      6.44 o 
   2   8  11       81.49       71.89      8.19 o 
   3   8  11       10.92       19.15      5.02 o 
   4   8  11       16.42       16.29      6.30 o 
   5   8  11        8.51       11.94      6.10 o 
   6   8  11       39.64       31.53      8.14 o 
   0   9  11       17.91       24.45      9.65 o 
   1   9  11       17.89       20.92      5.74 o 
   2   9  11       28.34       30.04      5.81 o 
   3   9  11       11.82       15.82      5.23 o 
   4   9  11       30.82       29.09      6.74 o 
   5   9  11       12.69       11.47      6.81 o 
   0  10  11        3.66       -8.93      5.95 o 
   1  10  11        0.41        2.22      4.39 o 
   2  10  11        7.91        8.96      6.28 o 
   3  10  11        0.67        7.05      5.11 o 
   4  10  11       28.64       18.66      5.96 o 
   0  11  11       14.78       17.50      7.75 o 
   1  11  11        0.80        5.41      6.26 o 
   2  11  11        7.25       12.04      7.41 o 
   3  11  11        2.40        6.24      7.01 o 
   0   0  12     1603.70     1335.11     44.59 o 
   1   0  12        7.18       11.17      3.15 o 
   2   0  12        0.14        1.09      2.99 o 
   3   0  12       11.57       12.13      4.51 o 
   4   0  12       86.60       79.77     10.86 o 
   5   0  12        4.06        4.08      5.11 o 
   6   0  12       22.12       42.32      8.89 o 
   7   0  12       34.35       40.60     14.42 o 
   8   0  12        0.59       17.13     13.84 o 
   0   1  12      142.74      147.42      7.86 o 
   1   1  12      170.32      157.23      5.07 o 
   2   1  12       10.88       13.94      2.91 o 
   3   1  12       35.81       39.80      4.84 o 
   4   1  12       69.52       68.67      7.05 o 
   5   1  12       55.04       64.04      7.28 o 
   6   1  12        1.12        9.58      5.52 o 
   7   1  12       10.14       21.57      8.54 o 
   8   1  12       11.38       24.60      9.24 o 
   0   2  12       70.20       80.29      7.12 o 
   1   2  12       95.49      108.47      5.56 o 
   2   2  12      152.29      144.35      6.42 o 
   3   2  12       61.44       63.59      6.39 o 
   4   2  12       16.92       17.01      4.28 o 
   5   2  12       48.44       60.38      9.61 o 
   6   2  12       16.16       15.46      7.36 o 
   7   2  12       17.08       20.68      7.03 o 
   8   2  12       18.29       27.36     10.75 o 
   0   3  12       33.53       48.99      6.05 o 
   1   3  12      317.24      286.69      8.94 o 
   2   3  12       90.92       91.94      6.32 o 
   3   3  12       10.50       12.27      4.38 o 
   4   3  12       23.94       28.08      6.19 o 
   5   3  12      207.00      191.00     21.52 o 
   6   3  12       27.24       40.40      8.80 o 
   7   3  12        1.07       17.13      9.69 o 
   0   4  12      389.86      346.01     12.90 o 
   1   4  12      414.02      399.44     14.44 o 
   2   4  12       72.37       63.01      6.94 o 
   3   4  12      123.11      118.68     10.66 o 
   4   4  12       66.70       75.95      9.86 o 
   5   4  12        1.51       15.66      6.72 o 
   6   4  12       36.70       35.26      8.14 o 
   7   4  12        6.54       11.72      8.66 o 
   0   5  12      257.95      209.57     10.71 o 
   1   5  12      298.28      277.14     10.94 o 
   2   5  12      113.04      102.56      8.76 o 
   3   5  12       56.61       66.91      7.81 o 
   4   5  12       95.43      109.31     11.85 o 
   5   5  12       22.08       35.21      7.28 o 
   6   5  12       24.60       23.58      7.45 o 
   7   5  12       12.47       -3.01      7.01 o 
   0   6  12      120.27       86.04     15.14 o 
   1   6  12       12.25       12.69      4.34 o 
   2   6  12      255.01      226.73     11.60 o 
   3   6  12       90.78       90.73      9.06 o 
   4   6  12        1.32        6.70      5.04 o 
   5   6  12        8.44        4.90      5.04 o 
   6   6  12       15.48       18.56      7.73 o 
   0   7  12      214.21      195.06     42.90 o 
   1   7  12       45.07       54.28      7.16 o 
   2   7  12       64.91       67.26      7.86 o 
   3   7  12        6.40       14.69      4.58 o 
   4   7  12        6.06        7.32      6.47 o 
   5   7  12        2.62        6.86      6.22 o 
   6   7  12       20.95       24.41      7.79 o 
   0   8  12       15.24       29.06      9.87 o 
   1   8  12      152.53      151.49     11.20 o 
   2   8  12       26.52       34.48      5.82 o 
   3   8  12        7.42       11.44      5.22 o 
   4   8  12        8.64        4.86      7.81 o 
   5   8  12        9.54       12.13      7.24 o 
   0   9  12       15.65       18.02      7.70 o 
   1   9  12        4.70        8.45      5.03 o 
   2   9  12        1.77        7.81      4.18 o 
   3   9  12       75.06       73.49      9.92 o 
   4   9  12       22.67       36.90      7.74 o 
   5   9  12        0.32        2.23      6.31 o 
   0  10  12       11.49       14.01      7.00 o 
   1  10  12        1.90        7.81      5.36 o 
   2  10  12       29.41       34.51      7.27 o 
   3  10  12        3.46       14.87      5.55 o 
   4  10  12       11.17        9.16      5.77 o 
   0  11  12        6.41        6.91      6.62 o 
   1  11  12       17.28        8.28      6.70 o 
   2  11  12        2.73       12.99      6.66 o 
   1   0  13       51.58       58.68      6.16 o 
   2   0  13        2.34        5.90      3.67 o 
   3   0  13       63.58       64.90      8.69 o 
   4   0  13       34.07       34.82      8.16 o 
   5   0  13        0.38        8.66      6.16 o 
   6   0  13       92.02       90.15     18.85 o 
   7   0  13       53.50       85.58     20.21 o 
   0   1  13       22.09       26.40      4.35 o 
   1   1  13       19.88       26.82      3.03 o 
   2   1  13       90.67       92.41      6.46 o 
   3   1  13       85.09       81.82      6.63 o 
   4   1  13        1.50        3.61      3.03 o 
   5   1  13       19.85       33.76      7.12 o 
   6   1  13        3.77        4.64      5.40 o 
   7   1  13       41.57       35.29     11.33 o 
   0   2  13      150.12      154.13      8.62 o 
   1   2  13      256.41      237.97      8.46 o 
   2   2  13       34.70       46.05      4.91 o 
   3   2  13       43.34       42.64      5.51 o 
   4   2  13       84.53       66.46      8.56 o 
   5   2  13       65.35       76.29     10.80 o 
   6   2  13        2.25        2.66      6.37 o 
   7   2  13        2.08       -5.15      6.07 o 
   0   3  13      481.99      443.28     28.69 o 
   1   3  13      106.67      103.60      7.29 o 
   2   3  13      190.16      188.61      8.71 o 
   3   3  13       16.22       16.25      4.04 o 
   4   3  13       19.95       14.56      4.75 o 
   5   3  13       70.95       61.74      8.37 o 
   6   3  13        6.61        2.13      6.42 o 
   7   3  13        0.80       -0.48      6.79 o 
   0   4  13       23.52       29.01      5.06 o 
   1   4  13       45.87       49.70      5.42 o 
   2   4  13      201.72      182.28     10.07 o 
   3   4  13       56.56       44.21      6.86 o 
   4   4  13       29.08       35.47      6.77 o 
   5   4  13        4.16        8.11      4.86 o 
   6   4  13        2.73        9.69      6.56 o 
   7   4  13        9.20       11.32      8.21 o 
   0   5  13        0.01        0.63      3.64 o 
   1   5  13      174.14      169.44     10.14 o 
   2   5  13      112.48      110.31      9.40 o 
   3   5  13       10.71        9.78      4.42 o 
   4   5  13       36.36       44.10      7.42 o 
   5   5  13       70.11       64.17      9.26 o 
   6   5  13        1.34        0.98      6.19 o 
   0   6  13      108.87       89.12     15.64 o 
   1   6  13        0.17        4.63      3.37 o 
   2   6  13       12.78       10.07      4.26 o 
   3   6  13      114.51      116.97     11.54 o 
   4   6  13       74.01       66.98      9.29 o 
   5   6  13        3.38        5.53      4.77 o 
   6   6  13       21.12       16.19      7.25 o 
   0   7  13      106.17       98.09     16.23 o 
   1   7  13       23.81       31.03      5.57 o 
   2   7  13       44.61       50.71      7.10 o 
   3   7  13       40.47       46.84      6.99 o 
   4   7  13        7.25        9.10      4.70 o 
   5   7  13        0.34       -3.63      6.73 o 
   6   7  13       29.00       35.48      9.13 o 
   0   8  13        2.80        6.70      9.46 o 
   1   8  13       23.91       22.65      5.47 o 
   2   8  13       13.35       17.09      4.67 o 
   3   8  13       16.42       14.10      4.87 o 
   4   8  13       27.54       25.86      7.62 o 
   5   8  13       33.51       46.06      9.66 o 
   0   9  13        1.71        6.44      6.94 o 
   1   9  13        6.97        5.47      4.62 o 
   2   9  13        1.43        4.03      3.91 o 
   3   9  13       37.85       31.78      7.69 o 
   4   9  13       48.36       50.23      9.83 o 
   0  10  13        1.83        4.08      6.37 o 
   1  10  13        0.66       10.69      5.26 o 
   2  10  13        3.64        8.21      6.42 o 
   3  10  13       14.70       16.71      6.41 o 
   0   0  14        7.26       16.59      6.50 o 
   1   0  14      516.80      470.67     21.07 o 
   2   0  14       60.18       75.23      8.83 o 
   3   0  14       80.46       89.40     11.96 o 
   4   0  14       31.83       36.34      7.99 o 
   5   0  14       24.37       27.69      7.24 o 
   6   0  14        9.28        5.08      8.48 o 
   7   0  14       19.01       13.93     17.28 o 
   0   1  14      157.31      151.94     12.24 o 
   1   1  14      165.01      169.49      8.02 o 
   2   1  14      157.27      149.40      7.28 o 
   3   1  14       76.05       74.87      6.62 o 
   4   1  14       14.29       11.27      3.76 o 
   5   1  14        7.55        7.34      6.31 o 
   6   1  14       12.47        7.21      5.90 o 
   7   1  14       24.34       28.48      8.71 o 
   0   2  14      125.22      135.15      8.64 o 
   1   2  14       59.61       64.63      5.89 o 
   2   2  14      139.09      146.98      9.43 o 
   3   2  14       20.14       24.99      4.05 o 
   4   2  14       14.10       18.70      4.96 o 
   5   2  14       50.33       49.63      8.67 o 
   6   2  14       26.70       35.68      7.81 o 
   7   2  14        7.41        7.70      6.74 o 
   0   3  14      682.31      630.80     26.26 o 
   1   3  14       96.01       93.29      7.19 o 
   2   3  14        0.94        6.68      3.27 o 
   3   3  14        1.21        6.32      4.70 o 
   4   3  14       14.24       16.26      4.76 o 
   5   3  14      108.48       99.98     10.78 o 
   6   3  14       18.86       20.64      7.11 o 
   7   3  14        2.38        2.21      7.22 o 
   0   4  14       44.18       46.07      7.13 o 
   1   4  14      142.62      134.55      9.17 o 
   2   4  14       33.57       36.00      6.47 o 
   3   4  14       65.40       63.78      8.63 o 
   4   4  14       47.49       50.44      6.80 o 
   5   4  14        3.89        5.70      5.21 o 
   6   4  14        5.82       15.02      6.51 o 
   0   5  14      174.30      174.19     16.45 o 
   1   5  14       24.74       33.84      5.51 o 
   2   5  14       17.85       26.38      4.67 o 
   3   5  14       57.70       68.90      9.08 o 
   4   5  14        2.62        6.29      4.74 o 
   5   5  14       28.28       23.32      5.99 o 
   6   5  14       39.00       32.48      9.55 o 
   0   6  14       22.46       28.56      8.57 o 
   1   6  14        4.58        3.84      3.78 o 
   2   6  14       29.25       24.64      5.51 o 
   3   6  14        2.17        0.02      3.91 o 
   4   6  14       28.21       32.52      6.86 o 
   5   6  14        3.49        7.37      5.24 o 
   6   6  14        4.08       13.16      6.87 o 
   0   7  14        3.30        3.33      6.02 o 
   1   7  14        6.90       11.23      4.10 o 
   2   7  14       14.26       16.82      5.14 o 
   3   7  14        9.83       11.45      5.10 o 
   4   7  14        7.43       18.07      5.17 o 
   5   7  14        0.14        1.18      5.20 o 
   0   8  14       45.10       53.21     13.08 o 
   1   8  14        3.43        2.52      3.84 o 
   2   8  14        1.01        1.09      3.96 o 
   3   8  14        4.88        5.94      4.60 o 
   4   8  14        1.79        5.29      5.16 o 
   0   9  14        2.59        4.29      6.12 o 
   1   9  14       15.71        7.90      5.69 o 
   2   9  14        1.80        5.12      4.14 o 
   3   9  14        0.70        3.04      5.03 o 
   0  10  14        1.42      -11.07     12.72 o 
   1  10  14       16.31       20.53      6.82 o 
   2  10  14       16.27       23.25     10.81 o 
   1   0  15       41.08       46.66     12.15 o 
   2   0  15        3.42        5.31      3.48 o 
   3   0  15        0.05       14.51      5.27 o 
   4   0  15       39.30       45.34     10.60 o 
   5   0  15        3.86        4.53      4.61 o 
   6   0  15       18.01       29.62     11.69 o 
   0   1  15       22.37       27.50      6.11 o 
   1   1  15      103.52      105.58      9.27 o 
   2   1  15       37.75       32.51      4.70 o 
   3   1  15       15.01       20.18      4.22 o 
   4   1  15        6.04        8.52      3.42 o 
   5   1  15        7.59       17.11      5.78 o 
   6   1  15        0.47        5.41      5.32 o 
   0   2  15      160.67      132.06     14.30 o 
   1   2  15      279.42      252.18      9.74 o 
   2   2  15        9.42       16.78      3.62 o 
   3   2  15       25.36       19.85      4.31 o 
   4   2  15       33.12       34.87      5.82 o 
   5   2  15        9.60       18.52      6.01 o 
   6   2  15        1.64       15.14      6.65 o 
   0   3  15       38.18       46.70      7.11 o 
   1   3  15       66.80       69.24      6.25 o 
   2   3  15       65.34       65.81      6.47 o 
   3   3  15        1.42        7.53      4.48 o 
   4   3  15       48.95       49.17      8.34 o 
   5   3  15        7.61       15.96      6.08 o 
   6   3  15       17.88       24.57      7.56 o 
   0   4  15       35.13       41.82      6.95 o 
   1   4  15       43.08       38.57      4.96 o 
   2   4  15       33.22       39.47      6.63 o 
   3   4  15        6.32       10.95      5.02 o 
   4   4  15       61.92       70.09      9.80 o 
   5   4  15       14.69       16.16      5.17 o 
   6   4  15        1.68        9.26      6.40 o 
   0   5  15        6.38        8.95      4.71 o 
   1   5  15       32.70       35.04      5.99 o 
   2   5  15        3.57        7.49      5.02 o 
   3   5  15       29.85       36.37      6.49 o 
   4   5  15       16.09       17.48      5.62 o 
   5   5  15        5.49        6.90      4.89 o 
   0   6  15       12.62       16.92     10.43 o 
   1   6  15       15.71       13.14      4.39 o 
   2   6  15        2.58        7.63      3.99 o 
   3   6  15       10.72        9.90      4.80 o 
   4   6  15       20.13       17.11      5.65 o 
   5   6  15        3.32        4.06      5.58 o 
   0   7  15        0.06        6.40      7.36 o 
   1   7  15        9.17       12.80      4.75 o 
   2   7  15        5.13        9.99      4.01 o 
   3   7  15       16.11       14.45      5.38 o 
   4   7  15       17.08       16.91      5.53 o 
   0   8  15        0.72        7.84      7.17 o 
   1   8  15       21.45       27.69      6.58 o 
   2   8  15        5.72       17.56      5.22 o 
   3   8  15        2.60       10.84      5.04 o 
   0   9  15       67.63       54.45     13.54 o 
   1   9  15       14.28       11.07      8.47 o 
   2   9  15        8.09       16.74      4.90 o 
   0   0  16        0.55       -3.26      7.82 o 
   1   0  16      194.38      172.97     17.13 o 
   2   0  16       10.58       27.84      7.46 o 
   3   0  16       17.56       21.47      5.05 o 
   4   0  16       23.23       22.57      6.48 o 
   5   0  16        1.83       -5.87     12.55 o 
   6   0  16       18.66       30.95     28.86 o 
   0   1  16      305.81      258.32     16.03 o 
   1   1  16        1.92       11.99      4.11 o 
   2   1  16      147.84      129.72     10.59 o 
   3   1  16       68.20       73.84      7.19 o 
   4   1  16        3.54       11.70      4.71 o 
   5   1  16        4.30       11.11      5.16 o 
   6   1  16        3.73        3.02      6.55 o 
   0   2  16      444.90      422.40     21.20 o 
   1   2  16        1.34        7.58      3.61 o 
   2   2  16       27.14       36.19      5.12 o 
   3   2  16       48.23       61.97      8.72 o 
   4   2  16       34.52       36.78      7.59 o 
   5   2  16        9.83       10.95      5.31 o 
   6   2  16        4.13        0.46      5.57 o 
   0   3  16       10.90       13.50      5.80 o 
   1   3  16       69.77       73.41      6.81 o 
   2   3  16       27.91       27.95      5.29 o 
   3   3  16       25.78       27.67      5.69 o 
   4   3  16        8.41       13.16      5.08 o 
   5   3  16        7.10       11.03      5.61 o 
   6   3  16       10.58       12.51      5.99 o 
   0   4  16       18.69       23.75      7.54 o 
   1   4  16       35.27       31.37      5.38 o 
   2   4  16        1.77        1.96      3.80 o 
   3   4  16       39.77       40.42      7.40 o 
   4   4  16        6.80        9.98      5.26 o 
   5   4  16        7.33        3.72      5.18 o 
   0   5  16        0.20       16.26      7.40 o 
   1   5  16       50.82       61.98      8.28 o 
   2   5  16       18.38       18.54      5.55 o 
   3   5  16       69.12       66.81      8.26 o 
   4   5  16       28.27       27.72      6.28 o 
   5   5  16        6.37       11.69      5.95 o 
   0   6  16       19.99       14.76      7.78 o 
   1   6  16        9.64       13.92      4.29 o 
   2   6  16        2.29        1.25      4.47 o 
   3   6  16        3.40        5.25      6.48 o 
   4   6  16       11.31        2.98      4.78 o 
   0   7  16        0.36       10.45     21.84 o 
   1   7  16        6.22       10.98      4.78 o 
   2   7  16        2.78        3.93      4.93 o 
   3   7  16       70.23       59.57      8.71 o 
   4   7  16        1.70        8.89      5.25 o 
   0   8  16        4.00        4.46      7.66 o 
   1   8  16       11.40        9.76      5.20 o 
   2   8  16       11.39       16.15      5.11 o 
   0   9  16       13.23        1.24     17.28 o 
   1   0  17        0.08       -0.11      5.04 o 
   2   0  17       38.37       35.92      8.40 o 
   3   0  17        0.02       -3.21      4.42 o 
   4   0  17       21.54       15.04      6.01 o 
   5   0  17        9.68       12.41     12.39 o 
   0   1  17       16.36       12.50      6.09 o 
   1   1  17       29.01       39.56      6.23 o 
   2   1  17       20.08       30.52      5.14 o 
   3   1  17       20.96       21.85      4.35 o 
   4   1  17       25.01       25.53      5.80 o 
   5   1  17        3.80        8.07      5.16 o 
   0   2  17        0.17        7.78      5.47 o 
   1   2  17       12.40       12.89      4.50 o 
   2   2  17       27.82       31.51      5.35 o 
   3   2  17       70.07       73.23      8.96 o 
   4   2  17       14.26       17.40      5.45 o 
   5   2  17       22.05       31.44      7.21 o 
   0   3  17        4.87       11.01      8.47 o 
   1   3  17       70.48       83.10      9.55 o 
   2   3  17       26.88       33.88      5.58 o 
   3   3  17        3.42        6.09      4.51 o 
   4   3  17       11.49       21.35      6.20 o 
   5   3  17       10.00        7.95      5.85 o 
   0   4  17      141.70      162.50     23.20 o 
   1   4  17       15.60       22.07      5.80 o 
   2   4  17       12.39       18.28      5.04 o 
   3   4  17        0.17        9.01      4.61 o 
   4   4  17       39.37       50.10      8.29 o 
   5   4  17        1.09        8.43      5.44 o 
   0   5  17        0.91        3.43      7.36 o 
   1   5  17        2.79        1.83      4.60 o 
   2   5  17        1.48        0.22      4.28 o 
   3   5  17       41.53       38.27      7.74 o 
   4   5  17       13.56       11.79      6.61 o 
   0   6  17       18.65       28.40      9.10 o 
   1   6  17        6.55       10.29      4.76 o 
   2   6  17       19.22       26.05      6.66 o 
   3   6  17        3.05       11.31      7.00 o 
   0   7  17        0.22        5.22     10.43 o 
   1   7  17       13.80       21.38      5.30 o 
   2   7  17        5.12        8.79      5.54 o 
   0   8  17       14.12       16.46      8.06 o 
   1   8  17        1.97        6.82      5.20 o 
   0   0  18        0.03       14.67      9.78 o 
   1   0  18        0.08        1.67      9.13 o 
   2   0  18        0.05        3.35      5.42 o 
   3   0  18       33.53       55.71     20.76 o 
   4   0  18        1.37       22.36     12.39 o 
   5   0  18        0.20       21.19     17.93 o 
   0   1  18       12.37       23.67      8.59 o 
   1   1  18        0.48       -3.27      4.27 o 
   2   1  18        0.15        1.76      4.93 o 
   3   1  18        2.15        4.80      3.66 o 
   4   1  18       25.61       42.88     13.41 o 
   5   1  18        0.94        8.28      5.75 o 
   0   2  18        1.41        8.17      6.09 o 
   1   2  18       11.33       20.95      5.10 o 
   2   2  18        8.21       13.27      4.71 o 
   3   2  18       43.62       45.18      8.75 o 
   4   2  18        9.19       14.11      6.41 o 
   0   3  18        0.77       -2.91      6.17 o 
   1   3  18       11.88       23.78      5.78 o 
   2   3  18        6.26       13.38      6.38 o 
   3   3  18        2.52        0.97      4.41 o 
   4   3  18       22.93       21.90      7.11 o 
   0   4  18      153.76      167.87     17.96 o 
   1   4  18       48.75       51.28      8.65 o 
   2   4  18       14.95       22.99      7.05 o 
   3   4  18       18.69       14.85      5.36 o 
   4   4  18        3.47        9.41      4.99 o 
   0   5  18        0.00        7.16      8.97 o 
   1   5  18       17.86       20.23      6.68 o 
   2   5  18        2.02       12.47      5.04 o 
   3   5  18        7.80       16.10      5.60 o 
   0   6  18        7.55       10.37      7.66 o 
   1   6  18        1.88        9.08      4.63 o 
   2   6  18        5.57       18.87      8.80 o 
   0   7  18       43.45       35.71     11.60 o 
   1   0  19        0.20        2.51      8.15 o 
   2   0  19        1.74        7.03      6.79 o 
   3   0  19       11.68        8.67      5.85 o 
   4   0  19        2.14       17.93     17.93 o 
   0   1  19       19.52       24.74      8.18 o 
   1   1  19        8.29       10.46      5.48 o 
   2   1  19       13.37       12.51      5.13 o 
   3   1  19        1.31        8.57      5.26 o 
   4   1  19        1.00        8.77      5.98 o 
   0   2  19       11.02        8.61      7.48 o 
   1   2  19        7.42       13.43      5.11 o 
   2   2  19       12.93       20.01      6.54 o 
   3   2  19        1.91       17.06      7.58 o 
   0   3  19       11.23       15.10      9.05 o 
   1   3  19       19.16       28.39     10.26 o 
   2   3  19        9.26       10.64      6.99 o 
   3   3  19        4.15        8.21      5.71 o 
   0   4  19       34.40       40.76     15.33 o 
   1   4  19       23.80       18.95      7.28 o 
   2   4  19       12.73        2.87      5.87 o 
   3   4  19        1.27        7.54      5.98 o 
   0   5  19        0.88       21.19      9.78 o 
   1   5  19       16.30       20.34      7.48 o 
   2   5  19       12.38        8.29      8.50 o 
   0   0  20       40.12       59.34     16.30 o 
   1   0  20        0.23       12.44      7.96 o 
   2   0  20        6.13       11.97      7.84 o 
   0   1  20       26.66       27.46     10.76 o 
   1   1  20        2.74        3.29      5.29 o 
   2   1  20        9.90        5.29      5.45 o 
   0   2  20        1.72        1.15      8.39 o 
   1   2  20       32.46       33.52      7.81 o 
   2   2  20       10.68       15.38      6.17 o 
   0   3  20       34.06       36.84     10.10 o 
   1   3  20       38.68       44.70      9.54 o 
   0   4  20       11.03       14.35     10.11 o 
                                                 
